# Supplementary material for: Mammary cell gene expression atlas links epithelial cell remodeling events to breast carcinogenesis
Source: Commun Biol. 2021 Jun 2;4:660. doi: 10.1038/s42003-021-02201-2 (PMC8172904; doi:10.1038/s42003-021-02201-2)
Supplement: Supplementary file 4 — Supplementary Data 1–11 [file 42003_2021_2201_MOESM4_ESM.xlsx]

## Sheet: Supplementary Data 1
Supplementary Data 1. Summary of the experimental conditions of the five scRNAseq datasets of mouse mammary glands.
		Species	Mouse Strain	Dissociation	Single cell preparation	Flow cytometry	cDNA library production	Sequencing
	Giraddi et al.	Mouse	C57BL/6	1. Mechanical mincing 2. Collagenase (300 U/mL) and hyaluronidase (100 U/mL) in complete Epicult-B media (8-12 h, 37°C)	1. 0.25% trypsin (5min, RT) 2. dispase (5 mg/ml) (4min, 37°C) 3. 40 mm nylon filter	1. Epcam+ 2. Epcam+ CD49f+ (Adult basal)	10X Genomics Chromium Single Cell 3' (V2) protocol	Illumina HiSeq 2500
	Giraddi et al. (Fetal and postnatal)			1. Mechanical mincing 2. Collagenase (300 U/mL) and hyaluronidase (100 U/mL) in complete Epicult-B media (90 min, 37°C)	1. dispase (4 min, 37°C) 2. 40 mm nylon filter
	Pal et al.	Mouse	FVB/NJ	1. Mechanical dissociation (McIlwain tissue chopper) 2. Collagenase (300 U/mL) and hyaluronidase (100 U/mL) in DMEM/F12-based complete medium (1 h, 37°C)	1. 0.25% trypsin (1-2 min, RT) 2. dispase (5 mg/ml) and DNase (0.1 mg/ml) (5 min, 37°C) 3. 40 mm nylon filter	Lin- (Ter119-, CD31-, CD45-) CD24+	10X Genomics Chromium Single Cell 3′ Protocol	Illumina Nextseq 500
	Bach et al.	Mouse	C57BL/6N	1. Mechanical mincing 2. Collagenase and hyaluronidase (200 U/mL) in DMEM/F12-based complete medium (3 h, 37°C)	1. 0.25% trypsin, dispase (5 mg/ml), and DNase (0.1 mg/ml) 2. Nylon filter	Lin- (Ter119-, CD31-, CD45-) Epcam+	10X Genomics Chromium Single Cell 3′ Protocol	Illumina HiSeq 2500
	Tabula Muris	Mouse	C57BL/6JN	1. Mechanical mincing 2. Collagenase (300 U/mL) and hyaluronidase (100 U/mL) in DMEM/F12-based complete medium (2 h, 37°C)	1. 0.25% trypsin (1-2 min, RT) 2. dispase (5 mg/ml) and DNase (0.1 mg/ml) (2 min, 37°C) 3. 40 mm nylon filter	N/A	10X Genomics GemCode Single-Cell 3′ (V2)	Illumina NovaSeq 6000
	This study	Mouse	BALB/cJ	1. Mechanical mincing 2. DNAse I (1.5 mg/mL) and collagenase IV (0.4 mg/mL) in FBS+HBSS (1 h, 37°C) 3. 70 mm nylon filter		N/A	10X Genomics Chromium Single Cell 3' (V2) protocol	Illumina HiSeq 2500

## Sheet: Supplementary Data 2
Supplementary Data 2. Statistics and preprocessing parameters for scRNAseq datasets of mouse and human normal mamamry glands obtained in 10X platforms.
	Sample information					The number of cells		Parameters for analysis
	Study	Species	Strain	Stage	Dataset	Raw data	Low-quality, contaminating, and doublet cell removal	Number of PCs used for UMAP	Resolution for cluster finding	pK for DoubletFinder
	Giraddi et al.	Mouse	C57BL/6	Embryonic	Embryonic_d16(G)	650	648	5	0.1	0.2
				Embryonic	Embryonic_d18(G)	1008	946	10	0.2	0.02
				Neonatal	Postnatal_d4(G)	840	805	10	0.2	0.09
				Virgin adult	Adult_1(G)	1979	1857	10	0.1	0.01
				Virgin adult	Adult_2(G)	869	860	10	0.1	0.14
				Virgin adult	Adult_Basal(G)	714	705	10	0.1	0.03
				Merged		6060	5821	10	0.6	0.14
	Pal et al.	Mouse	FVB	Pubertal	Puberty_1(P)	5428	5076	10	0.1	0.005
				Pubertal	Puberty_2(P)	5400	4928	10	0.2	0.005
				Virgin adult	Adult(P)	3302	2844	10	0.1	0.005
				Virgin adult	Adult_Basal(P)	3848	0	NA	NA	NA
				Virgin adult	Adult_Estrus(P)	2728	2499	10	0.1	0.05
				Virgin adult	Adult_Diestrus(P)	2439	2347	13	0.3	0.02
				Merged		23145	17694	10	0.3	0.005
	Bach et al.	Mouse	C57BL/6	Virgin adult	Nulliparous_1(B)	2249	1882	10	0.2	0.22
				Virgin adult	Nulliparous_2(B)	3106	1844	10	0.2	0.13
				Pregnant	Gestation_1(B)	2915	2648	10	0.2	0.07
				Pregnant	Gestation_2(B)	3106	2668	10	0.2	0.005
				Lactating	Lactation_1(B)	5906	4717	10	0.1	0.005
				Lactating	Lactation_2(B)	3697	3135	10	0.2	0.005
				Involuted	PostInvolution_1(B)	1500	1218	10	0.2	0.27
				Involuted	PostInvolution_2(B)	4302	3848	10	0.3	0.005
				Merged		26781	21960	10	0.6	0.21
	Tabula Muris	Mouse	C57BL/6	Virgin adult	Adult_1(TM)	1938	475	10	0.2	0.27
				Virgin adult	Adult_2(TM)	2543	229	10	0.4	0.005
				Merged		4481	704	10	0.6	0.07
	This study	Mouse	Balb/c	Menopause	OVX(S)	3107	171	10	0.3	0.26
				Menopause	OVX_E2(S)	2229	789	10	0.5	0.19
				Menopause	OVX_E2_PBDE(S)	3526	867	10	0.5	0.29
				Menopause	OVX_E2_P4(S)	3097	1537	10	0.5	0.19
				Menopause	OVX_E2_P4_PBDE(S)	2358	794	10	0.5	0.29
				Merged		14317	4158	10	0.5	0.005
	Nguyen et al.	Human	NA	Adult nulliparous	Ind4	4116	3879	10	0.3	0.26
				Adult nulliparous	Ind5	6964	6948	10	0.3	0.005
				Adult nulliparous	Ind6	6012	6008	15	0.3	0.3
				Adult nulliparous	Ind7	7552	7542	10	0.3	0.19
				Integrated		24332	24280	10	0.1	NA

## Sheet: Supplementary Data 3
Supplementary Data 3. Summary of the preprocessing of scRNAseq datasets of mouse and human normal mammary glands.
	Sample information			Data cleaning
	Study	Category	Dataset	Cluster	Key genes	Putative identification	Decision
	Giraddi et al.	Embryonic day 16	Embryonic_d16(G)	0	Epcam	Embryonic mammary epithelium	Retained
		Embryonic day 18	Embryonic_d18(G)	0	Epcam	Embryonic mammary epithelium	Retained
				1	Epcam	Embryonic mammary epithelium	Retained
				2	Epcam	Embryonic mammary epithelium	Retained
				3	Col1a1, Vim	Embryonic stromal cells	Excluded
		Postnatal day 4	Postnatal_d4(G)	0	Epcam	Early luminal cells	Retained
				1	Epcam	Early luminal cells	Retained
				2	Krt14, Acta2	Basal cells	Retained
				3	Epcam	Early luminal cells	Retained
				4	Cd68	Macrophages	Excluded
		Adult	Adult_1(G)	0	Krt18, Areg	Luminal hormone sensing cells	Retained
				1	Krt18, Csn3	Luminal alveolar cells	Retained
				2	Krt14	Basal cells	Retained
				3	Krt18, Areg	Luminal hormone sensing cells	Retained
				4	Ptprc, Cdh5	Hematopoietic cells, endothelial cells	Excluded
				5	Col1a1	Fibroblasts	Excluded
			Adult_2(G)	0	Krt18, Csn3, Elf5	Luminal alveolar cells	Retained
				1	Krt14, Acta2	Basal cells	Retained
				2	Krt18, Areg, Esr1	Luminal hormone sensing cells	Retained
			Adult_Basal(G)	0	Krt14, Acta2	Basal cells	Retained
		Merged		0	Epcam	Embryonic mammary epithelium	Retained
				1	Krt18, Areg, Esr1	Luminal hormone sensing cells	Retained
				2	Krt14	Basal cells	Retained
				3	Epcam, Krt18	Early luminal cells	Retained
				4	Epcam	Embryonic mammary epithelium	Retained
				5	Krt18, Csn3, Elf5	Luminal alveolar cells	Retained
				6	Krt18, Csn3, Elf5	Luminal alveolar cells	Retained
				7	Krt14	Basal cells	Retained
				8	Krt18, Areg, Esr1	Luminal hormone sensing cells	Retained
				9	Krt18, Areg, Esr1	Luminal hormone sensing cells	Retained
				10	Krt14	Basal cells	Retained
				11	Col1a1	Fibroblasts	Excluded
	Pal et al.	Puberty	Puberty_1(P)	0	Krt18, Areg	Luminal hormone sensing cells	Retained
				1	Krt18, Csn3, Elf5	Luminal alveolar cells	Retained
				2	Krt14, Acta2	Basal cells	Retained
				3	Krt18, Areg, Csn3, Elf5	Luminal multiplets	Excluded
				4	Krt18, Areg, Mki67	Proliferating hormone sensing cells	Retained
			Puberty_2(P)	0	Krt18, Areg	Luminal hormone sensing cells	Retained
				1	Krt18, Csn3, Elf5	Luminal alveolar cells	Retained
				2	Krt14, Acta2	Basal cells	Retained
				3	Krt18, Areg, Mki67	Proliferating hormone sensing cells	Retained
				4	Krt18, Csn3, Elf5, Mki67	Proliferating alveolar cells	Retained
				5	Krt14, Acta2, Mki67	Proliferating basal cells	Retained
				6	Krt18, Areg, Csn3, Elf5	Luminal multiplets	Excluded
				7	Krt14, Krt18, Csn3, Areg	Epithelial multiplets	Excluded
		Adult	Adult(P)	0	Krt14, Acta2	Basal cells	Retained
				1	Krt18, Areg, Esr1	Luminal hormone sensing cells	Retained
				2	Krt18, Csn3, Elf5	Luminal alveolar cells	Retained
				3	Krt18, Areg, Csn3, Elf5	Luminal multiplets	Excluded
				4	Des, Cdh5	Pericytes, endothelial cells	Excluded
				5	Vim, Col1a1	Fibroblasts	Excluded
				6	Vim, Col1a1	Fibroblasts	Excluded
			Adult_Estrus(P)	0	Krt14, Acta2	Basal cells	Retained
				1	Krt18, Ly6d	Luminal hormone sensing cells	Retained
				2	Krt18, Csn3, Elf5	Luminal alveolar cells	Retained
				3	Krt18, Ly6d, Mki67	Proliferating hormone sensing cells	Retained
				4	Krt14, Acta2, Mki67	Proliferating basal cells	Retained
				5	Krt18, Areg, Csn3, Elf5	Luminal multiplets	Excluded
				6	Col1a1	Fibroblasts	Excluded
			Adult_Diestrus(P)	0	Krt18, Csn3, Elf5	Luminal alveolar cells	Retained
				1	Krt14, Acta2	Basal cells	Retained
				2	Krt14, Acta2	Basal cells	Retained
				3	Krt18, Areg	Luminal hormone sensing cells	Retained
				4	Krt18, Ly6d	Luminal hormone sensing cells	Retained
				5	Krt14, Acta2, Mki67	Proliferating basal cells	Retained
				6	Krt18, Areg, Mki67	Proliferating hormone sensing cells	Retained
				7	Krt18, Areg, Csn3, Elf5	Luminal multiplets	Excluded
				8	Col1a1	Fibroblasts	Excluded
		Merged		0	Krt18, Areg, Ly6d	Luminal hormone sensing cells	Retained
				1	Krt14, Acta2	Basal cells	Retained
				2	Krt18, Csn3, Elf5	Luminal alveolar cells	Retained
				3	Krt18, Csn3, Elf5	Luminal alveolar cells	Retained
				4	Krt18, Areg, Ly6d, Mki67	Proliferating hormone sensing cells	Retained
				5	Krt14, Acta2	Basal cells	Retained
				6	Krt14, Acta2, Mki67	Proliferating basal cells	Retained
				7	Krt18, Csn3, Elf5, Mki67	Proliferating alveolar cells	Retained
				8	Krt18, Areg, Ly6d	Luminal hormone sensing cells	Retained
				9	Krt14, Krt18, Areg, Elf5, Csn3	Epithelial multiplets	Excluded
	Bach et al.	Nulliparous	Nulliparous_1(B)	0	Krt18, Areg	Luminal hormone sensing cells	Retained
				1	Krt14	Basal cells	Retained
				2	Krt18, Csn3	Luminal alveolar cells	Retained
				3	Krt18, Krt14, Areg, Csn3	Epithelial multiplet	Excluded
				4	Col1a1, Vim	Fibroblast	Excluded
			Nulliparous_2(B)	0	Krt18, Areg	Luminal hormone sensing cells	Retained
				1	Krt18, Areg	Luminal hormone sensing cells	Retained
				2	Krt18, Csn3	Luminal alveolar cells	Retained
				3	Krt14	Basal cells	Retained
				4	Krt18, Areg, Csn3	Luminal multiplets	Excluded
				5	Col1a1	Fibroblasts	Excluded
				6	Krt14, Krt18, Mki67	Epithelial proliferating	Retained
				7	Cdh5	Endothelial cells	Excluded
		Gestation	Gestation_1(B)	0	Krt18, Csn3	Luminal alveolar cells	Retained
				1	Krt18, Csn3, Mki67	Proliferating alveolar cells	Retained
				2	Krt14	Basal cells	Retained
				3	Krt14, Mki67	Proliferating basal cells	Retained
				4	Ptprc	Hematopoietic cells	Excluded
				5	Col1a1	Fibroblasts	Excluded
				6	Cdh5	Endothelial cells	Excluded
				7	Krt18, Areg	Luminal hormone sensing cells	Retained
			Gestation_2(B)	0	Krt18, Csn3	Luminal alveolar cells	Retained
				1	Krt18, Csn3, Mki67	Proliferating alveolar cells	Retained
				2	Krt14	Basal cells	Retained
				3	Krt14, Mki67	Proliferating basal cells	Retained
				4	Ptprc	Hematopoietic cells	Excluded
				5	Cdh5	Endothelial cells	Excluded
				6	Krt18, Areg	Luminal hormone sensing cells	Retained
				7	Col1a1	Fibroblasts	Excluded
		Lactation	Lactation_1(B)	0	Krt14	Basal cells	Retained
				1	Des	Pericytes	Excluded
				2	Col1a1	Fibroblasts	Excluded
				3	Cdh5	Endothelial cells	Excluded
				4	Ptprc	Hematopoietic cells	Excluded
				5	Krt18, Elf5	Luminal alveolar cells	Retained
			Lactation_2(B)	0	Krt14	Basal cells	Retained
				1	Krt14	Basal cells	Retained
				2	Krt14, Des, Ly6d	Doublets (basal and other cell types)	Excluded
				3	Ptprc	Hematopoietic cells	Excluded
				4	Krt18, Elf5	Luminal alveolar cells	Retained
				5	Des	Pericytes	Excluded
				6	Cdh5	Endothelial cells	Excluded
				7	Col1a1	Fibroblasts	Excluded
		Post involution	PostInvolution_1(B)	0	Krt18, Elf5	Luminal alveolar cells	Retained
				1	Krt18, Areg	Luminal hormone sensing cells	Retained
				2	Krt18, Elf5, Fosb	(Stressed) luminal alveolar cells	Excluded
				3	Krt18, Elf5, Areg	Luminal multiplets	Excluded
				4	Krt14, Acta2	Basal cells	Retained
				5	Krt18, Mki67	Proliferating luminal cells	Retained
			PostInvolution_2(B)	0	Krt18, Areg	Luminal hormone sensing cells	Retained
				1	Krt18, Areg	Luminal hormone sensing cells	Retained
				2	Krt18, Elf5	Luminal alveolar cells	Retained
				3	Krt18, Areg, Elf5	Luminal multiplets	Excluded
				4	Krt14, Acta2	Basal cells	Retained
				5	Col1a1	Fibroblasts	Excluded
				6	Ptprc	Hematopoietic cells	Excluded
				7	Krt18, Mki67	Proliferating luminal cells	Retained
		Merged		0	Krt14, Acta2	Basal cells	Retained
				1	Krt18, Areg, Ly6d	Luminal hormone sensing cells	Retained
				2	Krt14, Acta2	Basal cells	Retained
				3	Krt18, Areg, Ly6d	Luminal hormone sensing cells	Retained
				4	Krt18, Csn3, Elf5	Luminal alveolar cells	Retained
				5	Krt18, Csn3, Elf5, Mki67	Proliferating alveolar cells	Retained
				6	Krt18, Csn3	Luminal alveolar cells	Retained
				7	Krt14, Acta2	Basal cells	Retained
				8	Krt14, Acta2	Basal cells	Retained
				9	Krt18, Csn3	Luminal alveolar cells	Retained
				10	Krt18, Csn3, Elf5	Luminal alveolar cells	Retained
				11	Krt14, Acta2, Krt18, Csn3, Elf5	Epithelial multiplets	Excluded
				12	Krt14, Acta2, Mki67	Proliferating basal cells	Retained
				13	Krt18, Areg	Luminal hormone sensing cells	Retained
				14	Krt18, Csn3, Mki67	Proliferating alveolar cells	Retained
				15	Krt14, Krt18	Epithelial multiplets	Excluded
	Tabula Muris	Adult	Adult_1(TM)	0	Ptprc	Hematopoietic cells	Excluded
				1	Krt14	Basal cells	Retained
				2	Ptprc	Hematopoietic cells	Excluded
				3	Col1a1	Fibroblasts	Excluded
				4	Krt18, Csn3	Luminal alveolar cells	Retained
				5	Ptprc	Hematopoietic cells	Excluded
				6	Cdh5	Endothelial cells	Excluded
				7	Ptprc	Hematopoietic cells	Excluded
				8	Krt18, Areg	Luminal hormone sensing cells	Retained
				9	Col1a1	Fibroblast	Excluded
				10	Des	Pericytes	Excluded
			Adult_2(TM)	0	Ptprc	Hematopoietic cells	Excluded
				1	Ptprc	Hematopoietic cells	Excluded
				2	Col1a1	Fibroblasts	Excluded
				3	Ptprc	Hematopoietic cells	Excluded
				4	Krt18, Areg	Luminal hormone sensing cells	Retained
				5	Cdh5	Endothelial cells	Excluded
				6	Krt14	Basal cells	Retained
				7	Ptprc	Hematopoietic cells	Excluded
				8	Col1a1	Fibroblasts	Excluded
				9	Krt18, Csn3	Luminal alveolar cells	Retained
				10	-	(S100a4+/Ccl5+ cells)	Excluded
		Merged		0	Krt14, Acta2	Basal cells	Retained
				1	Krt18, Csn3, Elf5	Luminal alveolar cells	Retained
				2	Krt18, Areg, Ly6d	Luminal hormone sensing cells	Retained
				3	Krt14, Acta2	Basal cells	Retained
				4	Krt18, Csn3, Elf5, Areg, Ly6d	Luminal multiplets	Excluded
				5	Krt14, Krt18, Ptprc	Multiplets	Excluded
	This study	Menopause	OVX(S)	0	Col1a1	Fibroblasts	Excluded
				1	Col1a1	Fibroblasts	Excluded
				2	Col1a1	Fibroblasts	Excluded
				3	Krt18, Ly6d, Csn3	Luminal multiplets	Excluded
				4	Col1a1	Fibroblasts	Excluded
				5	Krt18, Ly6d	Luminal hormone sensing cells	Retained
				6	Ptprc	Hematopoietic cells	Excluded
				7	Ptprc	Hematopoietic cells	Excluded
				8	Krt14	Basal cells	Retained
				9	Cdh5, Des	Endothelial cells	Excluded
				10	Krt18, Csn3	Luminal alveolar cells	Retained
				11	Ptprc	Hematopoetic cells	Excluded
			OVX_E2(S)	0	Col1a1	Fibroblasts	Excluded
				1	Krt18, Ly6d	Luminal hormone sensing cells	Retained
				2	Krt18, Ly6d, Csn3	Luminal multiplets	Excluded
				3	Col1a1	Fibroblasts	Excluded
				4	Col1a1	Fibroblasts	Excluded
				5	Krt18, Csn3	Luminal alveolar cells	Retained
				6	Krt18, Mki67	Proliferating luminal cells	Retained
				7	Krt14	Basal cells	Retained
				8	Ptprc	Hematopoietic cells	Excluded
				9	Cdh5	Endothelial cells	Excluded
			OVX_E2_PBDE(S)	0	Col1a1	Fibroblasts	Excluded
				1	Col1a1	Fibroblasts	Excluded
				2	Krt18, Ly6d	Luminal hormone sensing cells	Retained
				3	Krt18, Ly6d, Csn3	Luminal multiplets	Excluded
				4	Col1a1	Fibroblasts	Excluded
				5	Col1a1	Fibroblasts	Excluded
				6	Krt18, Csn3	Luminal alveolar cells	Retained
				7	Ptprc	Hematopoietic cells	Excluded
				8	Krt14	Basal cells	Retained
				9	Cdh5	Endothelial cells	Excluded
				10	Krt18, Mki67	Proliferating luminal cells	Retained
			OVX_E2_P4(S)	0	Krt18, Ly6d	Luminal hormone sensing cells	Retained
				1	Krt18, Csn3	Luminal alveolar cells	Retained
				2	Col1a1	Fibroblasts	Excluded
				3	Col1a1	Fibroblasts	Excluded
				4	Krt18, Ly6d, Csn3	Luminal multiplets	Excluded
				5	Krt18, Ly6d, Csn3	Luminal multiplets	Excluded
				6	Krt14	Basal cells	Retained
				7	Col1a1	Fibroblasts	Excluded
				8	Krt18, Csn3, Mki67	Proliferating luminal cells	Retained
				9	Ptprc	Hematopoietic cells	Excluded
				10	Cdh5	Endothelial cells	Excluded
				11	Ptprc	Hematopoietic cells	Excluded
			OVX_E2_P4_PBDE(S)	0	Col1a1	Fibroblasts	Excluded
				1	Krt18, Ly6d	Luminal hormone sensing cells	Retained
				2	Krt18, Ly6d, Csn3	Luminal multiplets	Excluded
				3	Col1a1	Fibroblasts	Excluded
				4	Krt18, Csn3	Luminal alveolar cells	Retained
				5	Ptprc	Hematopoietic cells	Excluded
				6	Krt14	Basal cells	Retained
				7	Cdh5	Endothelial cells	Excluded
				8	Krt18, Mki67	Proliferating luminal cells	Retained
				9	Col1a1, Ly6d	Multiplets	Excluded
		Merged		0	Krt18, Areg, Ly6d	Luminal hormone sensing cells	Retained
				1	Krt18, Areg, Ly6d	Luminal hormone sensing cells	Retained
				2	Krt18, Elf5, Csn3	Luminal alveolar cells	Retained
				3	Krt14, Acta2	Basal cells	Retained
				4	Krt18, Mki67	Proliferating luminal cells	Retained
				5	Krt14, Krt18, Col1a1	Multiplets	Excluded
				6	Krt18, Elf5, Csn3	Luminal alveolar cells	Retained
				7	Krt18, Areg, Ly6d	Luminal hormone sensing cells	Retained
				8	Krt14, Krt18	Epithelial multiplets	Excluded
	Nguyen et al.	Human nulliparous	Ind4	0	KRT14, ACTA2	Basal cells	Retained
				1	KRT18, SLPI, ELF5	Luminal alveolar cells	Retained
				2	KRT18, SLPI, ELF5	Luminal alveolar cells	Retained
				3	KRT18, AREG, ANKRD30A	Luminal hormone sensing cells	Retained
				4	KRT14, KRT18	Luminal multiplets	Excluded
				5	COL4A1, VIM	Fibroblasts	Excluded
			Ind5	0	KRT14, ACTA2	Basal cells	Retained
				1	KRT14, ACTA2	Basal cells	Retained
				2	KRT18, SLPI, ELF5	Luminal alveolar cells	Retained
				3	KRT14, ACTA2	Basal cells	Retained
				4	KRT18, AREG, ANKRD30A	Luminal hormone sensing cells	Retained
				5	KRT18, SLPI, ELF5	Luminal alveolar cells	Retained
				6	KRT14, KRT18, MKI67	Proliferating epithelial cells	Excluded
			Ind6	0	KRT14, ACTA2	Basal cells	Retained
				1	KRT14, ACTA2	Basal cells	Retained
				2	KRT14, ACTA2	Basal cells	Retained
				3	KRT18, SLPI, ELF5	Luminal alveolar cells	Retained
				4	KRT18, AREG, ANKRD30A	Luminal hormone sensing cells	Retained
				5	KRT14, ACTA2	Basal cells	Retained
				6	KRT18, AREG, ANKRD30A	Luminal hormone sensing cells	Retained
			Ind7	0	KRT18, AREG, ANKRD30A	Luminal hormone sensing cells	Retained
				1	KRT18, SLPI, ELF5	Luminal alveolar cells	Retained
				2	KRT18, AREG, ANKRD30A	Luminal hormone sensing cells	Retained
				3	KRT14, ACTA2	Basal cells	Retained
		Merged		0	KRT14, ACTA2	Basal cells	Retained
				1	KRT18, SLPI, ELF5	Luminal alveolar cells	Retained
				2	KRT18, AREG, ANKRD30A	Luminal hormone sensing cells	Retained
				3	(low nFeature_RNA values)	Low quality cells	Excluded

## Sheet: Supplementary Data 4
Supplementary Data 4. Marker genes for the clusters identified in the mouse integrated data.
	C1: MaSC/B-pro					C2: Basal					C3: LA-pro					C4: L-Alv					C5: LH-pro					C6: L-Hor
	Gene	avg_logFC	pct.1	pct.2	p_val_adj	Gene	avg_logFC	pct.1	pct.2	p_val_adj	Gene	avg_logFC	pct.1	pct.2	p_val_adj	Gene	avg_logFC	pct.1	pct.2	p_val_adj	Gene	avg_logFC	pct.1	pct.2	p_val_adj	Gene	avg_logFC	pct.1	pct.2	p_val_adj
	Rbp1	1.50531	0.978	0.559	0	Krt14	3.27166	0.995	0.488	0	Hmgb2	1.5954	0.988	0.655	0	Spp1	3.68365	0.927	0.676	0	Cited1	1.10363	0.992	0.72	0	Ly6d	3.11544	0.955	0.606	0
	Serpinf1	1.19624	0.866	0.326	0	Krt17	3.06516	0.968	0.45	0	2810417H13Rik	1.44478	0.947	0.309	0	Trf	3.38492	0.999	0.669	0	Tmem54	0.626741	0.823	0.401	2.43637e-301	Gpx3	3.07404	0.93	0.54	0
	Igfbp2	1.18895	0.875	0.317	0	Cxcl14	2.94458	0.99	0.323	0	Stmn1	1.40686	0.988	0.646	0	Lalba	3.13519	0.891	0.513	0	Crym	0.851722	0.843	0.419	2.08582e-300	Ptn	2.93625	0.997	0.801	0
	Crispld2	1.13086	0.881	0.443	0	Tpm2	2.90803	0.993	0.424	0	H2afz	1.40001	1	0.891	0	Csn1s2a	2.84708	0.713	0.573	0	Areg	1.04816	0.973	0.633	3.32888e-296	Cited1	2.566	0.956	0.624	0
	Serpinb11	1.1107	0.848	0.388	0	Tagln	2.85532	0.994	0.403	0	Birc5	1.34994	0.91	0.267	0	Csn3	2.62871	0.973	0.403	0	Cdo1	0.775266	0.957	0.612	2.7515e-286	Stc2	2.54954	0.955	0.487	0
	Col4a1	1.09056	0.843	0.303	0	Cnn1	2.79196	0.982	0.425	0	Ube2c	1.29593	0.763	0.362	0	Csn2	2.59404	0.688	0.537	0	Ranbp1	0.88113	0.995	0.859	1.64604e-284	Areg	2.39592	0.879	0.535	0
	Emid1	1.08978	0.895	0.482	0	Acta2	2.77871	1	0.48	0	Wfdc18	1.28634	0.994	0.463	0	Plet1	2.56458	0.989	0.646	0	Plac8	0.96266	0.811	0.421	4.37931e-247	Wfdc2	2.21698	0.965	0.506	0
	1600014C10Rik	1.08178	0.983	0.686	0	Myl9	2.46979	0.984	0.373	0	Car2	1.23727	0.953	0.284	0	Ltf	2.54407	0.798	0.291	0	Itih2	0.440429	0.685	0.286	1.23114e-246	Prlr	2.2131	0.967	0.427	0
	Fst	1.06811	0.848	0.437	0	Slpi	2.21006	0.925	0.622	0	Tuba1b	1.17195	0.989	0.834	0	Cst3	2.53768	0.981	0.762	0	Wfdc2	0.741408	0.976	0.639	1.75302e-244	Fgg	2.20155	0.845	0.604	0
	Il17b	1.05431	0.914	0.392	0	Apoe	2.19591	0.999	0.67	0	Csn1s1	1.11757	0.9	0.498	0	Cd14	2.27613	0.927	0.442	0	Upk3a	1.69995	0.76	0.418	7.80427e-244	Tmed3	2.13836	0.967	0.777	0
	Lgals7	1.01108	0.867	0.532	0	Postn	2.12994	0.881	0.289	0	Dbi	1.09184	0.994	0.743	0	Cxcl2	2.24178	0.7	0.291	0	Hint1	0.730503	0.98	0.823	1.54396e-235	Fgb	2.07125	0.71	0.42	0
	Emb	1.00351	0.886	0.487	0	Sparc	2.1142	0.983	0.371	0	Tubb5	1.08581	0.99	0.809	0	Lrg1	2.16115	0.861	0.457	0	R3hdml	0.564118	0.774	0.37	1.86639e-235	Glul	1.92364	0.903	0.621	0
	Ppic	1.00046	0.807	0.376	0	Csrp1	1.96183	0.987	0.692	0	Cdk1	1.0549	0.863	0.418	0	Cxcl1	2.12962	0.812	0.427	0	Crip1	0.82161	0.935	0.666	9.79867e-234	Krt7	1.87958	0.97	0.503	0
	Hmgn2	0.984771	0.889	0.708	0	Vim	1.84987	0.851	0.355	0	Ranbp1	0.968	0.996	0.853	0	Csn1s1	2.123	0.78	0.445	0	Phgdh	0.736926	0.882	0.522	1.43555e-230	Cdo1	1.81966	0.895	0.497	0
	Fabp5	0.962546	0.756	0.344	0	Socs3	1.74244	0.964	0.709	0	Sat1	0.953762	0.979	0.679	0	Mfge8	2.09111	0.992	0.74	0	Ptma	0.450294	1	0.999	2.44287e-228	Ly6a	1.63652	0.789	0.32	0
	H2afz	0.9464	0.978	0.89	0	Krt5	1.71784	0.878	0.319	0	Cdc20	0.937211	0.85	0.47	0	Wfdc18	1.95471	0.879	0.378	0	Tmsb4x	0.600578	0.999	0.974	4.16217e-226	Tspan13	1.63169	0.88	0.455	0
	Apoc1	0.939784	0.897	0.501	0	Lgals1	1.67021	0.826	0.34	0	Tyms	0.921078	0.93	0.585	0	Lcn2	1.79748	0.995	0.682	0	Cthrc1	0.533358	0.777	0.492	1.33023e-225	Cxcl15	1.60077	0.808	0.297	0
	Fbln2	0.935579	0.797	0.321	0	Ifitm3	1.66309	0.993	0.855	0	Cenpa	0.90131	0.738	0.429	0	Mgst1	1.78147	0.998	0.846	0	Fam25c	0.536552	0.834	0.429	7.04229e-221	Gipc2	1.54401	0.87	0.432	0
	Stmn1	0.903095	0.881	0.648	0	1500015O10Rik	1.64624	0.925	0.415	0	Spc24	0.89178	0.835	0.393	0	Csf3	1.63406	0.63	0.353	0	Pbk	0.775415	0.631	0.249	4.68164e-216	Cldn10	1.50626	0.911	0.609	0
	Serpinh1	0.881199	0.968	0.716	0	Myh11	1.62297	0.879	0.263	0	Kcnn4	0.888093	0.923	0.219	0	Slc28a3	1.54212	0.795	0.222	0	Stmn1	0.867932	0.916	0.661	1.33209e-215	Krt19	1.49983	0.999	0.789	0
	A230065H16Rik	0.85057	0.693	0.201	0	Cald1	1.61761	0.928	0.345	0	Pbk	0.887366	0.916	0.214	0	Apod	1.50139	0.639	0.266	0	Nme1	0.660907	0.993	0.837	1.39929e-210	AW112010	1.46541	0.779	0.254	0
	Hmgb2	0.840369	0.871	0.658	0	Mylk	1.59936	0.868	0.239	0	Ran	0.88619	0.997	0.883	0	Cck	1.4625	0.691	0.224	0	Hmgb2	1.05258	0.888	0.671	8.97721e-201	Tmem56	1.44319	0.842	0.28	0
	Cenpa	0.83563	0.67	0.428	0	1600014C10Rik	1.59655	0.943	0.617	0	Ccnb2	0.884924	0.825	0.358	0	Plin2	1.42626	0.866	0.592	0	H2afz	0.966258	0.992	0.895	1.09258e-191	Tspan1	1.42116	0.834	0.273	0
	Wif1	0.833475	0.853	0.4	0	Ctsl	1.53977	0.979	0.748	0	Dctpp1	0.87492	0.953	0.614	0	Cd81	1.39681	0.998	0.918	0	Asf1b	0.403192	0.664	0.329	5.02438e-191	Phyh	1.41859	0.873	0.675	0
	Lmo1	0.828348	0.875	0.427	0	Gas1	1.53346	0.763	0.228	0	Anp32b	0.867959	0.986	0.75	0	Fcgbp	1.37793	0.754	0.329	0	Gipc2	0.422715	0.903	0.558	4.28367e-188	Hist1h2bc	1.37397	0.857	0.41	0
	Ccnd2	0.812852	0.667	0.218	0	Rbpms	1.49377	0.901	0.479	0	Hmgb1	0.860352	0.995	0.876	0	Aldoc	1.37602	0.901	0.633	0	Tmem56	0.354596	0.863	0.443	5.24003e-185	Fam25c	1.37155	0.755	0.297	0
	Tmsb10	0.782911	0.983	0.819	0	Prss23	1.48425	0.82	0.399	0	Hmgn2	0.856266	0.967	0.707	0	Efhd2	1.33459	0.906	0.605	0	AW112010	0.654783	0.78	0.407	5.72444e-180	Tph1	1.3201	0.698	0.366	0
	Col4a2	0.78146	0.8	0.259	0	Tuba1a	1.46911	0.927	0.601	0	Csn2	0.83546	0.849	0.554	0	Itm2b	1.27648	1	0.988	0	Tubb5	0.82652	0.978	0.817	1.02554e-178	Fam69a	1.31337	0.857	0.51	0
	2810417H13Rik	0.774173	0.626	0.324	0	Krt15	1.46779	0.712	0.378	0	Smc4	0.819606	0.841	0.451	0	Folr1	1.22649	0.812	0.393	0	Cldn10	0.446206	0.918	0.697	5.14634e-177	Tmem158	1.30266	0.82	0.489	0
	1500015O10Rik	0.755096	0.917	0.529	0	Icam1	1.45883	0.918	0.503	0	Ogfrl1	0.789316	0.836	0.249	0	Btn1a1	1.19088	0.733	0.2	0	Stc2	0.267004	0.946	0.624	6.56776e-172	Nupr1	1.27781	0.787	0.599	0
	Spon2	0.751723	0.872	0.429	0	Igfbp7	1.45508	0.861	0.36	0	Cdca8	0.788925	0.799	0.377	0	Atp6v1b1	1.17635	0.828	0.373	0	Cdk1	0.934339	0.72	0.439	2.1754e-171	Capsl	1.26957	0.792	0.553	0
	Pdpn	0.747355	0.762	0.276	0	Ctgf	1.4105	0.731	0.201	0	Top2a	0.769035	0.788	0.223	0	Ppp1r2	1.16076	0.916	0.692	0	Gmnn	0.585138	0.721	0.448	1.36523e-170	Dnajc12	1.25956	0.81	0.345	0
	Igfbp3	0.735604	0.759	0.328	0	Palld	1.4011	0.817	0.227	0	Ccnd1	0.768788	0.944	0.572	0	Igfbp5	1.14881	0.955	0.623	0	Psmb9	0.481607	0.816	0.563	5.87636e-170	Gadd45g	1.25887	0.889	0.717	0
	Igfbp4	0.734628	0.637	0.229	0	Marcksl1	1.3523	0.983	0.869	0	Cks1b	0.765178	0.951	0.583	0	Lipa	1.14495	0.787	0.334	0	Psmb8	0.555883	0.965	0.755	4.00057e-168	Psmb8	1.25178	0.937	0.682	0
	Dut	0.734054	0.857	0.668	0	Sfn	1.34804	0.989	0.901	0	Tk1	0.755567	0.912	0.417	0	Elf5	1.11093	0.805	0.344	0	Ccnb1	0.547016	0.541	0.236	4.23815e-168	S100a6	1.23489	0.952	0.73	0
	Krt23	0.710613	0.767	0.294	0	Tpm1	1.31753	0.956	0.69	0	Csn3	0.744934	0.983	0.507	0	Ifrd1	1.1042	0.886	0.714	0	Wnt5a	0.281369	0.676	0.349	1.30837e-166	Cystm1	1.22436	0.946	0.684	0
	Ran	0.70806	0.97	0.883	0	Perp	1.31714	0.913	0.571	0	Nme1	0.739548	0.993	0.83	0	Clu	1.08737	0.948	0.674	0	Mrpl18	0.564905	0.912	0.666	6.62521e-164	Arg1	1.21504	0.775	0.303	0
	Col9a2	0.705414	0.786	0.467	0	Cotl1	1.30046	0.906	0.538	0	Plb1	0.737475	0.872	0.368	0	Ctsh	1.07688	0.875	0.575	0	Gsr	0.463473	0.867	0.561	3.86141e-163	Upk3a	1.20665	0.627	0.336	0
	Cotl1	0.703545	0.955	0.615	0	Pxdc1	1.27874	0.879	0.528	0	Lsm2	0.728377	0.935	0.526	0	Tspan8	1.06907	0.792	0.409	0	Fgb	0.78289	0.75	0.503	6.60182e-160	Fxyd2	1.20325	0.466	0.098	0
	Mia	0.702327	0.727	0.499	0	Actg2	1.26236	0.748	0.273	0	Mcm6	0.724885	0.901	0.38	0	Hp	1.024	0.652	0.525	0	Erh	0.522046	0.977	0.867	6.0033e-159	Cd164	1.17585	0.875	0.409	0
	Sostdc1	0.701399	0.637	0.253	0	Serpinh1	1.25459	0.95	0.651	0	Ccdc34	0.724153	0.882	0.439	0	Nfkbia	1.00687	0.929	0.803	0	Ly6a	0.34414	0.798	0.457	2.6689e-158	Aqp5	1.14347	0.805	0.579	0
	Csrp2	0.698334	0.743	0.405	0	Il17b	1.23961	0.879	0.257	0	Phlda1	0.720077	0.985	0.721	0	Bglap3	0.996614	0.645	0.193	0	S100a6	0.703166	0.983	0.794	1.39645e-154	Arg2	1.14309	0.826	0.432	0
	Mdk	0.692132	0.798	0.364	0	Arc	1.19137	0.782	0.383	0	Mgst1	0.713522	0.999	0.874	0	Muc15	0.991601	0.73	0.22	0	Cisd3	0.301085	0.685	0.39	1.77402e-154	Klf2	1.13396	0.86	0.731	0
	Apoe	0.686576	0.997	0.743	0	Pdlim3	1.1633	0.818	0.45	0	H2afx	0.711816	0.875	0.547	0	Ier5	0.972122	0.912	0.739	0	Krt7	0.458524	0.972	0.639	8.34683e-154	Il33	1.11156	0.701	0.369	0
	Mgp	0.685741	0.698	0.33	0	Lhfp	1.16278	0.73	0.322	0	Rrm2	0.709227	0.895	0.438	0	Plb1	0.970281	0.704	0.306	0	Dynlt1f	0.64039	0.761	0.543	6.36018e-153	Nek7	1.0945	0.83	0.412	0
	Cnn2	0.674886	0.855	0.54	0	Zfp36l1	1.15054	0.927	0.66	0	Gmnn	0.699963	0.892	0.425	0	Phlda1	0.959838	0.895	0.689	0	Arg2	0.413906	0.811	0.547	8.50333e-150	F3	1.09318	0.823	0.683	0
	Tubb5	0.671446	0.937	0.81	0	Tsc22d1	1.12843	0.944	0.828	0	Pradc1	0.696617	0.909	0.39	0	Dusp5	0.93171	0.803	0.561	0	Tyms	0.715693	0.758	0.603	6.5052e-149	Plac8	1.08764	0.709	0.307	0
	Rrm2	0.668453	0.735	0.442	0	Adamts1	1.12628	0.691	0.222	0	Dut	0.684307	0.957	0.666	0	Cyr61	0.909898	0.849	0.711	0	2700094K13Rik	0.657886	0.78	0.557	2.17993e-148	Tmsb4x	1.08632	0.996	0.965	0
	2700094K13Rik	0.667883	0.799	0.541	0	Spon2	1.09334	0.825	0.322	0	Hist1h2ap	0.682499	0.849	0.269	0	Rhov	0.908685	0.816	0.503	0	B2m	0.547261	0.997	0.926	1.10467e-147	Tgm2	1.07127	0.724	0.413	0
	Odc1	0.667741	0.722	0.358	0	Fam101b	1.0819	0.83	0.442	0	Erh	0.682476	0.995	0.861	0	Klf6	0.904029	0.958	0.852	0	Mboat1	0.318133	0.74	0.373	3.85012e-147	Cldn4	1.07124	0.926	0.661	0
	Pgam1	0.666391	0.917	0.76	0	Dusp1	1.07147	0.913	0.747	0	Muc15	0.681911	0.911	0.302	0	Lbp	0.903003	0.766	0.343	0	2810417H13Rik	1.16577	0.674	0.342	5.28016e-146	Crym	1.05092	0.739	0.29	0
	Perp	0.662233	0.956	0.644	0	Lgals7	1.0699	0.784	0.47	0	Crabp2	0.679438	0.93	0.558	0	Aldh1a3	0.90157	0.546	0.152	0	Ran	0.6247	0.956	0.889	1.77334e-143	Ido1	1.04438	0.453	0.133	0
	Vwa1	0.651015	0.89	0.432	0	Eln	1.0557	0.699	0.206	0	Prim1	0.670896	0.88	0.484	0	Cyb5a	0.893173	0.835	0.712	0	Gapdh	0.508924	0.984	0.868	3.86152e-139	Krt18	1.03228	1	0.895	0
	Hmgb1	0.649895	0.98	0.874	0	Actn1	1.05025	0.789	0.521	0	Nusap1	0.66222	0.665	0.094	0	Car2	0.891349	0.68	0.218	0	Tspan13	0.327136	0.89	0.579	1.64682e-136	Tmprss2	1.00722	0.76	0.282	0
	Phlda3	0.648232	0.857	0.529	0	Selm	1.04473	0.785	0.326	0	Dek	0.657588	0.945	0.546	0	Cp	0.888379	0.753	0.446	0	Bst2	0.269507	0.712	0.37	7.12213e-136	Lgals3	0.987783	0.825	0.59	0
	Cks1b	0.633221	0.778	0.591	0	Oxtr	1.04459	0.713	0.301	0	Prdx4	0.657383	0.974	0.759	0	Txnip	0.865618	0.732	0.392	0	Cenpm	0.508035	0.659	0.415	2.03829e-135	Crip1	0.973536	0.85	0.593	0
	S100a10	0.631696	0.982	0.847	0	Flna	1.02723	0.772	0.304	0	Rfc4	0.655572	0.879	0.513	0	Coq10b	0.859295	0.839	0.677	0	Ccnb2	0.725384	0.654	0.381	2.27605e-135	Slc12a2	0.972848	0.754	0.263	0
	Vcan	0.621883	0.574	0.128	0	Ckb	1.01875	0.671	0.256	0	Ppp1r2	0.654967	0.991	0.728	0	Lurap1l	0.840602	0.714	0.491	0	Nusap1	0.444978	0.438	0.122	4.56181e-135	Sprr1a	0.953359	0.411	0.125	0
	Gm33651	0.61237	0.687	0.116	0	Tubb6	1.01461	0.892	0.694	0	Pgp	0.647695	0.937	0.559	0	Clic6	0.836074	0.693	0.301	0	Krt19	0.474454	1	0.85	1.06112e-134	Col8a1	0.940867	0.687	0.291	0
	Rcn3	0.609646	0.833	0.373	0	Nop58	1.01026	0.822	0.588	0	Csn1s2a	0.647588	0.794	0.593	0	Cldn3	0.830952	0.962	0.758	0	Rrm2	0.765984	0.708	0.461	4.61156e-134	Cd24a	0.923971	0.94	0.818	0
	Etv4	0.608953	0.776	0.456	0	Hspb1	1.00614	0.951	0.783	0	Klk10	0.640915	0.898	0.272	0	Scd1	0.816412	0.535	0.27	0	Hn1	0.528699	0.963	0.831	1.34789e-133	Id3	0.921381	0.805	0.649	0
	Siva1	0.604374	0.87	0.673	0	Rcan1	0.993341	0.662	0.512	0	Snrpd1	0.639101	0.936	0.602	0	Tubb2a	0.811508	0.839	0.653	0	Avpi1	0.323755	0.779	0.463	8.58354e-132	Cd82	0.921204	0.857	0.571	0
	Hspe1	0.603019	0.945	0.765	0	Vwa1	0.990888	0.777	0.347	0	Fen1	0.638182	0.903	0.557	0	Plscr2	0.807038	0.729	0.337	0	Gltp	0.45803	0.786	0.615	2.10252e-131	R3hdml	0.884934	0.732	0.222	0
	Ppia	0.598612	0.999	0.969	0	Sphk1	0.989867	0.752	0.686	0	Dnajc9	0.63638	0.913	0.56	0	Dbi	0.793274	0.902	0.714	0	Tuba1b	0.686238	0.926	0.842	1.08312e-129	Cxcl17	0.861151	0.715	0.178	0
	Sparc	0.589772	0.963	0.509	0	Cpne8	0.984011	0.695	0.305	0	Rspo1	0.630863	0.664	0.114	0	Gm13889	0.788993	0.622	0.386	0	Siva1	0.47366	0.899	0.685	1.28552e-128	Acot1	0.854973	0.902	0.802	0
	Col9a3	0.585921	0.797	0.549	0	Igfbp2	0.966536	0.751	0.208	0	Cldn7	0.629959	0.991	0.716	0	Wisp2	0.776502	0.728	0.409	0	Hba-a1	0.505705	0.579	0.331	2.86107e-127	Fuca1	0.830306	0.777	0.628	0
	Tpm1	0.579821	0.956	0.749	0	Smtn	0.959217	0.626	0.266	0	Lig1	0.626816	0.851	0.354	0	Wfdc3	0.766189	0.609	0.247	0	Pir	0.4704	0.668	0.462	3.40191e-126	Hist1h1c	0.823888	0.611	0.337	0
	Cdk4	0.579029	0.923	0.788	0	Bdnf	0.956902	0.661	0.507	0	Mrpl18	0.620938	0.962	0.652	0	Epcam	0.763989	0.994	0.953	0	2610305D13Rik	0.257544	0.591	0.297	1.34704e-125	Krt8	0.809615	0.998	0.922	0
	Col9a1	0.57349	0.741	0.443	0	Angptl4	0.943329	0.733	0.511	0	Smc2	0.611297	0.753	0.347	0	Slc25a33	0.735696	0.749	0.538	0	Birc5	0.995758	0.619	0.3	1.72402e-124	Iigp1	0.809467	0.733	0.471	0
	Npm3	0.568784	0.901	0.734	0	Rnase4	0.938881	0.803	0.332	0	Tipin	0.610342	0.907	0.484	0	Lao1	0.734825	0.644	0.106	0	Hmgn2	0.653738	0.888	0.719	3.78438e-124	Dkkl1	0.791839	0.73	0.384	0
	Lmo4	0.568741	0.799	0.494	0	Lmod1	0.933324	0.645	0.314	0	G0s2	0.609353	0.686	0.249	0	Serinc3	0.728395	0.869	0.658	0	Cks1b	0.677895	0.792	0.602	8.08432e-123	Tap2	0.789907	0.792	0.491	0
	Dcn	0.568515	0.796	0.477	0	Fblim1	0.932605	0.682	0.333	0	Mki67	0.607822	0.684	0.144	0	C530043A13Rik	0.727462	0.728	0.394	0	Mif	0.524714	0.967	0.829	2.16475e-122	Sox9	0.78828	0.818	0.583	0
	Actb	0.561187	0.989	0.941	0	Gem	0.927948	0.721	0.55	0	Cks2	0.603399	0.75	0.485	0	Ier3	0.726128	0.916	0.783	0	Agtr1a	0.274861	0.586	0.305	1.51694e-119	Gsr	0.782479	0.749	0.488	0
	Tinagl1	0.554733	0.82	0.512	0	Bgn	0.926038	0.692	0.194	0	H2afv	0.602528	0.96	0.739	0	Sepp1	0.722019	0.824	0.572	0	Tacstd2	0.321661	0.853	0.567	7.31662e-119	Mboat1	0.780796	0.68	0.249	0
	Pdgfa	0.549859	0.797	0.36	0	Alpl	0.921891	0.633	0.319	0	Plin2	0.602075	0.937	0.637	0	Chka	0.719333	0.773	0.543	0	Rtp4	0.33426	0.643	0.493	1.09883e-115	Cd164l2	0.768424	0.702	0.327	0
	Htra1	0.536407	0.73	0.191	0	Rcn3	0.918712	0.824	0.245	0	Cdca3	0.597179	0.743	0.224	0	Ramp1	0.715457	0.732	0.589	0	Isg15	0.259118	0.557	0.386	2.05688e-114	H1f0	0.7675	0.777	0.589	0
	Erh	0.536198	0.961	0.861	0	Myc	0.916388	0.81	0.65	0	Dtymk	0.594032	0.936	0.604	0	Ehf	0.714968	0.607	0.229	0	Snrpd1	0.505982	0.82	0.618	1.00874e-113	Tmem176a	0.756601	0.921	0.822	0
	Dusp6	0.523713	0.826	0.559	0	Lamb3	0.911394	0.627	0.382	0	Hspd1	0.590402	0.968	0.764	0	Cldn7	0.703183	0.895	0.683	0	Cdk4	0.428956	0.924	0.796	5.76833e-110	Anxa1	0.736257	0.947	0.852	0
	Wnt6	0.518901	0.777	0.217	0	Dll1	0.909711	0.643	0.278	0	Racgap1	0.589481	0.712	0.271	0	Ceacam1	0.691412	0.605	0.339	0	Pttg1	0.605538	0.722	0.502	1.72236e-107	Fam43a	0.726178	0.59	0.437	0
	Ube2s	0.507947	0.875	0.763	0	Maff	0.906774	0.948	0.763	0	Elf5	0.583515	0.908	0.422	0	Zfp36l2	0.688126	0.877	0.735	0	Dctpp1	0.515221	0.789	0.632	5.61056e-107	Tmem86a	0.724074	0.496	0.36	0
	Gapdh	0.501322	0.968	0.862	0	Tppp3	0.905206	0.695	0.373	0	Ccnb1	0.57996	0.761	0.208	0	Crabp2	0.686649	0.718	0.539	0	Gale	0.255746	0.587	0.326	6.59159e-106	Aoc1	0.723744	0.438	0.086	0
	Serpine2	0.500988	0.61	0.36	0	Pros1	0.900072	0.725	0.303	0	Knstrn	0.574532	0.738	0.466	0	Smpdl3a	0.684493	0.735	0.467	0	Atp5g1	0.401079	0.956	0.86	3.38934e-105	Hmgcs2	0.715758	0.678	0.223	0
	Sdpr	0.500636	0.77	0.351	0	Fhod3	0.894145	0.549	0.175	0	Pmf1	0.573354	0.833	0.509	0	Cbr2	0.680239	0.72	0.372	0	Grb14	0.444717	0.636	0.421	5.98177e-105	Gpsm3	0.705754	0.631	0.428	0
	Moxd1	0.499958	0.683	0.158	0	Igfbp3	0.88849	0.755	0.207	0	Mcm7	0.571098	0.899	0.486	0	Dcxr	0.679571	0.72	0.452	0	Ppa1	0.467944	0.888	0.675	3.32584e-104	Mtmr7	0.695015	0.551	0.316	0
	Rtn1	0.495561	0.627	0.237	0	Pdlim4	0.886112	0.778	0.565	0	Rrm1	0.568367	0.826	0.518	0	Dmkn	0.672676	0.556	0.309	0	Phyh	0.257798	0.889	0.732	6.4292e-103	Ktn1	0.685185	0.781	0.505	0
	Bmp7	0.490047	0.667	0.27	0	Thbs1	0.88342	0.673	0.325	0	Atp5g1	0.565394	0.994	0.853	0	Ptges	0.670653	0.62	0.443	0	Dut	0.679757	0.8	0.682	9.25623e-103	B2m	0.681728	0.968	0.909	0
	Col18a1	0.486619	0.598	0.184	0	Fam129a	0.88142	0.656	0.17	0	Ube2s	0.55914	0.972	0.759	0	Arrdc4	0.669459	0.638	0.36	0	Aurkb	0.30861	0.378	0.155	7.45324e-100	Dcn	0.673206	0.638	0.443	0
	Cenpm	0.484289	0.668	0.398	0	Pmp22	0.880761	0.615	0.419	0	Nrm	0.557898	0.866	0.39	0	Trim46	0.656459	0.707	0.274	0	Dtymk	0.472985	0.797	0.621	2.82933e-98	Slc5a5	0.667494	0.487	0.142	0
	Hacd1	0.478761	0.83	0.425	0	Tshz2	0.877284	0.634	0.213	0	Mif	0.553722	0.992	0.821	0	Gde1	0.649653	0.835	0.708	0	Cldn4	0.26954	0.94	0.738	8.5575e-98	Gadd45a	0.658825	0.688	0.506	0
	Cdc20	0.477509	0.696	0.476	0	Cnn2	0.873376	0.789	0.476	0	Tmem238	0.551248	0.916	0.573	0	1810011O10Rik	0.648132	0.758	0.561	0	Ppia	0.383884	1	0.971	1.00424e-97	Slc5a6	0.650651	0.616	0.448	0
	Tyms	0.469254	0.72	0.596	0	Dnajb1	0.858152	0.896	0.768	0	Acat1	0.550806	0.938	0.696	0	Chil1	0.641041	0.748	0.51	0	Rrm1	0.409542	0.696	0.534	3.40801e-97	Agps	0.640184	0.592	0.261	0
	Srm	0.468663	0.781	0.611	0	Hacd1	0.85739	0.672	0.373	0	Pcna	0.544998	0.932	0.613	0	Wnt5b	0.640635	0.617	0.326	0	Mad2l1	0.262938	0.539	0.351	4.45084e-97	Pnrc1	0.632332	0.949	0.852	0
	Nme1	0.46786	0.921	0.833	0	Wif1	0.85346	0.833	0.279	0	Hspe1	0.544072	0.978	0.767	0	Hexb	0.637974	0.733	0.612	0	Dhfr	0.291233	0.599	0.422	8.39951e-96	Avpi1	0.62942	0.678	0.378	0
	Atp2b1	0.4662	0.755	0.422	0	Mdk	0.852138	0.783	0.246	0	Cenpm	0.539966	0.827	0.394	0	Hey1	0.637468	0.693	0.304	0	Chchd10	0.418493	0.798	0.629	5.08268e-94	Vmp1	0.625548	0.791	0.653	0
	Tubb6	0.461958	0.931	0.735	0	Lmo1	0.844824	0.814	0.323	0	Tacc3	0.536523	0.803	0.313	0	Tsc22d3	0.625711	0.731	0.54	0	Id3	0.438719	0.817	0.694	6.14683e-93	Pir	0.624155	0.639	0.39	0
	Krt15	0.458297	0.787	0.445	0	Gadd45b	0.844196	0.788	0.506	0	Mcm5	0.536376	0.877	0.455	0	Tob1	0.602412	0.818	0.713	0	H2afv	0.472107	0.887	0.75	2.64525e-92	Psmb9	0.615277	0.733	0.496	0
	Mif	0.451588	0.966	0.82	0	Tiparp	0.843943	0.668	0.369	0	Hmgn5	0.536352	0.836	0.426	0	Xbp1	0.599829	0.859	0.796	0	Cib1	0.299162	0.824	0.621	7.96049e-92	Cyp3a57	0.615051	0.566	0.087	0
	Sbspon	0.451507	0.793	0.339	0	Tgfb1i1	0.839246	0.593	0.225	0	Lyar	0.532817	0.942	0.601	0	Ceacam10	0.599066	0.679	0.226	0	Il33	0.671585	0.68	0.466	1.17706e-91	Prom1	0.604321	0.53	0.257	0
	Npm1	0.442361	0.996	0.966	0	Timp3	0.837079	0.596	0.236	0	Ptma	0.53183	1	0.999	0	Zc3h12a	0.596289	0.677	0.408	0	Ube2s	0.496255	0.886	0.769	2.2147e-90	Col6a3	0.592847	0.617	0.263	0
	Col16a1	0.440114	0.745	0.455	0	Gsn	0.829975	0.893	0.672	0	Rfc5	0.531169	0.884	0.459	0	Spns3	0.592769	0.688	0.225	0	Gclm	0.380741	0.866	0.673	2.5247e-88	Gng12	0.587383	0.711	0.523	0
	Nrg1	0.435971	0.588	0.202	0	Gas6	0.825269	0.82	0.552	0	Ddx39	0.528069	0.929	0.594	0	Klk10	0.588943	0.585	0.227	0	Agps	0.279236	0.604	0.357	3.04111e-88	Tacstd2	0.578353	0.803	0.471	0
	Rps12	0.431346	0.982	0.903	0	Hspa2	0.82337	0.83	0.585	0	Npm3	0.520132	0.965	0.734	0	Kcnn4	0.582847	0.582	0.165	0	Dnajc9	0.534314	0.7	0.579	4.7704e-88	Chchd10	0.575009	0.741	0.585	0
	Crlf1	0.431338	0.632	0.304	0	Plpp3	0.820072	0.718	0.514	0	Ccna2	0.517754	0.625	0.089	0	Gch1	0.571423	0.637	0.344	0	Banf1	0.35173	0.81	0.595	1.67282e-87	Slc7a2	0.574886	0.509	0.232	0
	Plpp1	0.4239	0.819	0.543	0	Gja1	0.817146	0.611	0.249	0	Pttg1	0.515299	0.869	0.483	0	Tgfb3	0.568243	0.686	0.466	0	Ccdc34	0.469726	0.667	0.462	4.78774e-87	Man1a	0.574675	0.673	0.313	0
	Pbk	0.421927	0.501	0.236	0	Nexn	0.811458	0.618	0.161	0	Hmgb3	0.514852	0.915	0.596	0	Errfi1	0.549409	0.914	0.781	0	Cystm1	0.314839	0.946	0.76	6.20452e-87	Msx2	0.565166	0.575	0.15	0
	Flna	0.419988	0.816	0.404	0	Egr2	0.809444	0.787	0.459	0	Nap1l1	0.506206	0.896	0.488	0	Krt18	0.542301	0.999	0.905	0	Hat1	0.317625	0.715	0.523	1.0593e-86	Gdpd1	0.561062	0.694	0.241	0
	Ccnb1	0.417373	0.668	0.205	0	Ackr3	0.790417	0.664	0.319	0	Cdk4	0.492626	0.973	0.788	0	Ndrg1	0.539257	0.6	0.432	0	H2afx	0.704191	0.713	0.564	1.06353e-86	Gm4951	0.558166	0.658	0.142	0
	Slc25a5	0.417363	0.998	0.977	0	Hspa1a	0.788161	0.753	0.606	0	Tmpo	0.490662	0.818	0.41	0	Id1	0.537492	0.671	0.564	0	Cdca3	0.564367	0.503	0.251	1.24549e-86	Ly6e	0.551604	0.987	0.947	0
	Eno1	0.403345	0.945	0.853	0	Rbp1	0.787641	0.907	0.467	0	Ppia	0.48797	1	0.97	0	Gm2a	0.528614	0.596	0.321	0	Tubg1	0.548345	0.744	0.626	2.41503e-86	Hdac11	0.547	0.6	0.313	0
	Psph	0.397612	0.695	0.5	0	Pde4b	0.772486	0.765	0.467	0	Fam3c	0.483447	0.957	0.661	0	Pgp	0.521652	0.728	0.538	0	Gatm	0.257425	0.543	0.343	6.64144e-86	Fgfr2	0.543775	0.594	0.341	0
	Cryab	0.395658	0.846	0.527	0	Bambi	0.764206	0.781	0.424	0	Mcm3	0.483183	0.832	0.443	0	Rftn1	0.519525	0.657	0.216	0	Rps18-ps3	0.51831	0.95	0.844	2.27196e-85	Agtr1a	0.539753	0.504	0.225	0
	Ldhb	0.394701	0.92	0.656	0	Msn	0.754973	0.659	0.367	0	Cmas	0.479462	0.877	0.47	0	Ogfrl1	0.517206	0.533	0.21	0	Prim1	0.420827	0.65	0.505	3.81319e-85	Alcam	0.530954	0.565	0.21	0
	Actg2	0.388581	0.77	0.377	0	Junb	0.751216	0.99	0.978	0	Nucks1	0.478949	0.87	0.406	0	Fam110a	0.510736	0.807	0.737	0	S100a14	0.482093	0.619	0.431	4.38081e-82	Cldn6	0.530082	0.689	0.249	0
	Cda	0.386349	0.712	0.312	0	Egr1	0.739238	0.805	0.692	0	Hat1	0.477676	0.857	0.505	0	Scnn1b	0.499372	0.673	0.234	0	Dpy30	0.396499	0.806	0.664	3.02729e-81	Wnt5a	0.528125	0.533	0.278	0
	Acta2	0.384669	0.992	0.596	0	Pltp	0.737811	0.551	0.197	0	Siva1	0.473057	0.956	0.672	0	Sqstm1	0.496008	0.775	0.686	0	Ddx39	0.436717	0.771	0.612	3.30658e-81	Vill	0.527032	0.535	0.314	0
	Akr1b3	0.379724	0.79	0.594	0	Hsp90aa1	0.734693	0.94	0.849	0	Tpx2	0.469269	0.635	0.182	0	Slc39a14	0.491366	0.574	0.308	0	Sox9	0.333738	0.858	0.651	7.10028e-81	Cthrc1	0.518576	0.716	0.401	0
	Fbln7	0.370851	0.722	0.194	0	Mt1	0.726414	0.974	0.949	0	Psat1	0.467853	0.759	0.293	0	Barx2	0.486159	0.532	0.327	0	Lyar	0.287751	0.835	0.617	1.8425e-79	Ctnnbl1	0.511463	0.669	0.634	0
	Cald1	0.3684	0.88	0.479	0	Cxcl12	0.714972	0.585	0.185	0	Rfc2	0.465643	0.914	0.501	0	Muc1	0.483771	0.465	0.182	0	Hmgcs2	0.349987	0.574	0.358	1.86297e-79	Prr15l	0.503836	0.689	0.269	0
	Rnase4	0.366398	0.763	0.441	0	Pdpn	0.707087	0.704	0.16	0	Folr1	0.465451	0.906	0.464	0	Irx3	0.483591	0.616	0.45	0	Cd320	0.254476	0.746	0.604	4.84854e-79	Enho	0.502938	0.518	0.351	0
	Phgdh	0.35259	0.801	0.505	0	Mt2	0.702274	0.947	0.898	0	Cenpw	0.457036	0.708	0.376	0	Cpe	0.483054	0.644	0.178	0	Pgam1	0.356967	0.913	0.77	8.96689e-79	Anxa3	0.487224	0.73	0.6	0
	Shisa8	0.352277	0.721	0.168	0	Col17a1	0.698571	0.475	0.108	0	Gm266	0.454281	0.652	0.169	0	Cmas	0.472541	0.608	0.461	0	Snrpe	0.302918	0.833	0.605	2.82085e-78	Tuba8	0.484214	0.602	0.188	0
	Tnfrsf18	0.348528	0.745	0.564	0	Plpp1	0.696272	0.798	0.472	0	Dynll2	0.449207	0.924	0.618	0	Krt8	0.460476	0.99	0.932	0	Slc25a5	0.314687	0.998	0.978	3.33074e-78	Ang5	0.482821	0.664	0.139	0
	Bambi	0.339235	0.758	0.506	0	Sdpr	0.695867	0.576	0.309	0	Ehf	0.44892	0.835	0.283	0	Rora	0.46031	0.53	0.276	0	Nudcd2	0.38185	0.785	0.658	7.4826e-78	Podxl	0.477653	0.558	0.193	0
	Fhl2	0.332516	0.68	0.394	0	Rasl11a	0.694097	0.773	0.41	0	Rpa2	0.448519	0.877	0.45	0	Arhgef6	0.456984	0.538	0.241	0	Sprr2a3	0.420867	0.484	0.241	6.29764e-77	Got1	0.469489	0.62	0.457	0
	Selm	0.332228	0.742	0.432	0	Scn7a	0.692072	0.482	0.133	0	Snrpa1	0.446959	0.94	0.679	0	Crem	0.452855	0.571	0.393	0	Arl6ip1	0.47873	0.842	0.669	1.1151e-76	2610305D13Rik	0.467755	0.639	0.155	0
	Matn2	0.318714	0.606	0.174	0	Fbxo32	0.678103	0.48	0.184	0	Cldn3	0.445212	0.994	0.794	0	Tm4sf1	0.450137	0.856	0.759	0	Lig1	0.455617	0.554	0.381	1.21866e-76	Bcl2l14	0.466772	0.573	0.243	0
	Gjb3	0.317507	0.668	0.403	0	Tm4sf1	0.672313	0.871	0.746	0	Slc25a5	0.440347	0.998	0.977	0	Prdx4	0.447212	0.815	0.759	0	Cmc2	0.350316	0.635	0.466	2.77838e-76	Tmem159	0.464614	0.701	0.518	0
	Celf2	0.31695	0.62	0.229	0	Fbxl22	0.671024	0.493	0.108	0	Slbp	0.435809	0.955	0.748	0	Ctsc	0.446031	0.692	0.609	0	Snrpa1	0.453014	0.805	0.693	7.17188e-76	Hba-a1	0.457696	0.576	0.23	0
	Opcml	0.314333	0.572	0.249	0	Mme	0.670091	0.627	0.289	0	Melk	0.435527	0.647	0.192	0	Fam3c	0.436005	0.793	0.644	0	Tipin	0.455156	0.674	0.506	2.70882e-75	Tmem54	0.45705	0.616	0.319	0
	Col14a1	0.314248	0.593	0.213	0	Kitl	0.662549	0.667	0.469	0	Plscr1	0.434194	0.921	0.633	0	Col9a1	0.418944	0.683	0.402	0	Ccnd1	0.370742	0.756	0.592	6.3673e-73	Phgdh	0.451685	0.751	0.432	0
	Pycard	0.313448	0.788	0.532	0	Dpysl3	0.662382	0.542	0.164	0	Npm1	0.428946	0.999	0.966	0	Cd55	0.411613	0.505	0.294	0	Lsm5	0.302628	0.606	0.396	1.23509e-72	Zbtb8a	0.450981	0.646	0.325	0
	Myl9	0.31084	0.969	0.511	0	Plat	0.656815	0.753	0.301	0	Aurkb	0.426589	0.7	0.124	0	Plscr1	0.410924	0.741	0.624	0	Mrpl34	0.34816	0.688	0.487	8.7107e-72	Mlph	0.445982	0.474	0.238	0
	Fstl1	0.307975	0.594	0.189	0	Ldhb	0.656382	0.875	0.598	0	Cib1	0.4251	0.878	0.609	0	Jund	0.410374	0.941	0.906	0	Plk1	0.274781	0.272	0.078	1.30384e-71	Arl6ip1	0.443484	0.81	0.613	0
	Dpysl3	0.306529	0.667	0.236	0	Cda	0.652928	0.646	0.224	0	Lockd	0.422572	0.653	0.198	0	C3	0.405601	0.482	0.326	0	Mis18a	0.351535	0.572	0.426	3.21148e-71	Dgki	0.441246	0.557	0.178	0
	Fam101b	0.296403	0.797	0.532	0	Phlda3	0.650306	0.656	0.516	0	Ctsh	0.415827	0.954	0.625	0	Ccrl2	0.401691	0.51	0.286	0	Cks2	0.674726	0.626	0.499	4.61371e-71	Smagp	0.440348	0.635	0.557	0
	Pold2	0.294812	0.736	0.5	0	Aebp1	0.640103	0.534	0.164	0	Rps18-ps3	0.414633	0.978	0.837	0	Trib1	0.400728	0.762	0.619	0	H1f0	0.397001	0.804	0.643	1.18244e-68	Dgat2	0.437489	0.578	0.456	0
	Knstrn	0.294587	0.679	0.465	0	Tinagl1	0.634188	0.707	0.47	0	Gins2	0.414566	0.827	0.532	0	Edn1	0.396694	0.479	0.171	0	Alcam	0.256817	0.553	0.314	1.41419e-68	Ang4	0.435946	0.659	0.221	0
	Egr4	0.286773	0.592	0.302	0	S100a10	0.625498	0.906	0.839	0	Dpy30	0.408523	0.921	0.65	0	Atp1b1	0.396391	0.558	0.369	0	Gdpd1	0.36629	0.576	0.376	2.53777e-68	Lmo7	0.434119	0.468	0.188	0
	Slc1a3	0.28513	0.527	0.11	0	Hspa8	0.625429	1	0.993	0	Trim46	0.406567	0.865	0.343	0	Cel	0.396011	0.513	0.159	0	Cenph	0.299297	0.576	0.438	1.48761e-67	Adam10	0.433495	0.525	0.235	0
	Gjb4	0.279997	0.732	0.45	0	Tuba1c	0.625064	0.89	0.791	0	Gapdh	0.404528	0.99	0.863	0	Trps1	0.395279	0.701	0.527	0	Hmgb1	0.300107	0.984	0.881	1.8895e-67	Rasd1	0.428678	0.636	0.486	0
	Lhfp	0.276002	0.806	0.406	0	Nr4a1	0.614223	0.725	0.711	0	Ppa1	0.403169	0.933	0.663	0	Usp2	0.392704	0.63	0.338	0	Tpx2	0.281117	0.408	0.206	2.40241e-66	Alg14	0.428351	0.663	0.564	0
	Marcksl1	0.274853	0.986	0.894	0	Col16a1	0.613871	0.77	0.361	0	Trim47	0.403126	0.914	0.423	0	Trim47	0.391173	0.573	0.417	0	Spc24	0.60822	0.589	0.417	5.38515e-66	H2-K1	0.423802	0.96	0.905	0
	Slc6a15	0.268013	0.69	0.258	0	Col14a1	0.606289	0.479	0.15	0	Asf1b	0.397552	0.861	0.301	0	Foxi1	0.39056	0.666	0.143	0	Nucks1	0.299584	0.639	0.43	1.95945e-62	Trp53inp1	0.422111	0.484	0.319	0
	Col11a1	0.264687	0.541	0.204	0	Gm21190	0.602647	0.704	0.159	0	Hint1	0.396521	0.991	0.816	0	Slc1a1	0.379659	0.581	0.116	0	Acot1	0.259964	0.919	0.831	6.20305e-62	Reg3g	0.409429	0.483	0.076	0
	Trp63	0.263641	0.571	0.159	0	Col4a2	0.59946	0.558	0.202	0	Ska1	0.395078	0.781	0.136	0	Pkib	0.371715	0.574	0.15	0	H2-K1	0.310258	0.979	0.921	1.22869e-61	Pdlim2	0.407134	0.507	0.342	0
	Col7a1	0.253517	0.577	0.193	0	Fos	0.596188	0.948	0.912	0	Cel	0.393897	0.869	0.2	0	Plk3	0.364351	0.738	0.697	0	Klf2	0.269212	0.836	0.769	2.01704e-61	Ly6k	0.404189	0.612	0.525	0
	Fmod	0.25165	0.632	0.195	0	Matn4	0.592681	0.727	0.181	0	Pold2	0.390765	0.881	0.495	0	Mcl1	0.36195	0.634	0.485	0	Tacc3	0.403301	0.527	0.34	2.6831e-60	Cdk19	0.402244	0.479	0.196	0
	Slc7a5	0.328779	0.606	0.339	3.12255e-303	Ccl2	0.5903	0.492	0.163	0	Usp1	0.390267	0.671	0.265	0	Lpin1	0.361568	0.613	0.37	0	Hspd1	0.304133	0.906	0.774	4.04469e-60	Cib1	0.382153	0.732	0.578	0
	Hist1h2ap	0.422046	0.575	0.281	1.20189e-300	Errfi1	0.58772	0.912	0.773	0	Pdlim1	0.386707	0.892	0.55	0	Atp2b1	0.360352	0.628	0.395	0	Hspe1	0.26176	0.947	0.777	5.75154e-60	Abcc3	0.381033	0.527	0.199	0
	Impa2	0.283335	0.673	0.491	2.24042e-300	Tpbg	0.582253	0.773	0.625	0	Lsm3	0.385767	0.777	0.436	0	Anxa8	0.360201	0.486	0.158	0	Lsm2	0.441972	0.685	0.549	6.26485e-60	Cd320	0.380763	0.636	0.594	0
	Fscn1	0.402377	0.594	0.327	2.636e-300	Sgk1	0.573342	0.87	0.767	0	Mcm2	0.385557	0.86	0.525	0	Tnf	0.356295	0.518	0.213	0	Ube2t	0.332785	0.442	0.311	6.58395e-60	Lasp1	0.374431	0.499	0.383	0
	Adamts1	0.25291	0.669	0.328	8.64063e-299	Col9a2	0.573287	0.774	0.38	0	Nasp	0.384041	0.837	0.522	0	Rnf125	0.338412	0.467	0.248	0	Mcm6	0.507891	0.563	0.409	1.51923e-58	Cldn3	0.373043	0.951	0.742	0
	Banf1	0.384432	0.798	0.582	3.15723e-298	Irf1	0.571829	0.77	0.436	0	Banf1	0.383782	0.879	0.582	0	Anpep	0.335808	0.501	0.401	0	Anxa3	0.31814	0.771	0.637	1.98617e-58	Gclc	0.366979	0.452	0.203	0
	Hint1	0.360337	0.945	0.816	1.65757e-291	Hspa5	0.571302	0.963	0.895	0	Fcgbp	0.381229	0.876	0.399	0	Klk11	0.30379	0.636	0.113	0	Cldn3	0.255197	0.954	0.803	4.46563e-58	Bst2	0.361916	0.519	0.315	0
	Snai2	0.269289	0.5	0.143	3.2939e-287	Slc1a5	0.569105	0.639	0.336	0	Spc25	0.376417	0.67	0.258	0	Ly6e	0.301883	0.99	0.95	0	Smc2	0.406999	0.518	0.369	3.55269e-57	Gm26532	0.360171	0.647	0.572	0
	Rrm1	0.283431	0.691	0.524	4.37058e-286	Csrnp1	0.567885	0.705	0.657	0	Eif4ebp1	0.371763	0.91	0.48	0	Chst1	0.296693	0.586	0.231	0	Pcna	0.46362	0.71	0.631	3.61644e-57	Sprr2a3	0.353337	0.531	0.12	0
	Dtymk	0.441139	0.767	0.612	4.27489e-274	Sema3c	0.565325	0.496	0.147	0	Lsm5	0.370992	0.781	0.376	0	Arl4d	0.286878	0.673	0.54	0	Taf10	0.262853	0.544	0.338	4.23322e-57	Itih2	0.35186	0.651	0.137	0
	Ranbp1	0.49357	0.934	0.856	7.48653e-271	Hspb8	0.561161	0.505	0.246	0	Plet1	0.367713	0.996	0.709	0	Slc25a25	0.280192	0.645	0.553	0	Pmf1	0.433291	0.634	0.527	6.31096e-56	Pgr	0.350164	0.466	0.18	0
	Cnih2	0.256585	0.493	0.194	8.19989e-259	Rgs10	0.56081	0.741	0.287	0	Plscr2	0.366335	0.885	0.399	0	Dusp14	0.268864	0.561	0.435	0	Lsm3	0.358098	0.62	0.454	1.02969e-55	Qsox1	0.348393	0.536	0.344	0
	Hspd1	0.386752	0.886	0.767	2.00115e-256	Prr7	0.560717	0.485	0.225	0	Fabp5	0.364175	0.822	0.348	0	Sox10	0.265765	0.448	0.208	0	Tk1	0.715175	0.585	0.445	1.91853e-54	Rasgrf1	0.341968	0.42	0.151	0
	Tuba1b	0.637489	0.901	0.838	1.65348e-251	Dnajb9	0.553546	0.756	0.517	0	Chaf1b	0.362486	0.817	0.438	0	Agt	0.262394	0.503	0.107	0	Manf	0.294927	0.918	0.789	2.57433e-54	Emp1	0.338772	0.585	0.394	0
	Tk1	0.342438	0.636	0.431	1.21938e-249	Cryab	0.552817	0.667	0.507	0	Cdt1	0.359637	0.826	0.345	0	Xdh	0.25519	0.394	0.118	0	Cenpa	0.841494	0.579	0.446	2.75319e-53	Rbm20	0.331278	0.437	0.161	0
	Chadl	0.330762	0.619	0.397	5.94747e-249	Pdgfa	0.547925	0.566	0.328	0	Tcf19	0.355696	0.853	0.328	0	Hilpda	0.568421	0.625	0.545	1.78468e-300	Anp32b	0.277048	0.891	0.762	4.4377e-53	Ecm1	0.32513	0.643	0.581	0
	Dek	0.373317	0.764	0.554	6.7773e-243	Fmod	0.544166	0.493	0.126	0	Haus4	0.353811	0.792	0.481	0	Pdzk1ip1	0.283888	0.5	0.295	3.98774e-296	Nap1l1	0.2979	0.712	0.509	9.84167e-53	Dhrs3	0.323263	0.552	0.325	0
	Nap1l1	0.380412	0.714	0.496	5.76351e-241	Ltbp2	0.543077	0.699	0.222	0	Slc28a3	0.351142	0.928	0.318	0	Gas6	0.253239	0.76	0.588	6.23158e-296	Smc4	0.404334	0.608	0.473	2.86976e-52	Hist1h4i	0.317537	0.447	0.269	0
	Pttg1	0.449149	0.699	0.49	3.37708e-240	Col4a1	0.538595	0.566	0.261	0	2700094K13Rik	0.350963	0.86	0.542	0	Srxn1	0.298659	0.548	0.417	1.37472e-294	Ccna2	0.273229	0.317	0.118	3.934e-52	Cldn7	0.316007	0.893	0.662	0
	H2afv	0.377083	0.869	0.743	3.10456e-235	Nbl1	0.533151	0.591	0.258	0	Atp6v1c2	0.34699	0.69	0.373	0	Maff	0.272799	0.882	0.796	7.50668e-291	Nrm	0.371402	0.534	0.417	1.29139e-51	Piezo2	0.315046	0.382	0.103	0
	Thbs1	0.321508	0.672	0.403	2.55701e-234	Nkd1	0.527661	0.693	0.203	0	Mis18a	0.346945	0.74	0.408	0	Lypd3	0.683063	0.616	0.579	1.65736e-289	Kif22	0.331362	0.386	0.202	1.50412e-50	Sgms2	0.306986	0.458	0.234	0
	Anp32b	0.371766	0.863	0.756	2.99205e-232	Cdkn1a	0.526227	0.798	0.729	0	Alyref	0.343907	0.695	0.298	0	Ppp2ca	0.306201	0.629	0.498	4.73537e-283	Ube2c	1.14325	0.564	0.384	3.96233e-50	Grb14	0.303728	0.596	0.35	0
	Dctpp1	0.542187	0.751	0.625	1.34193e-231	Ak1	0.524549	0.736	0.402	0	Rps12	0.33828	0.995	0.904	0	Ier2	0.437377	0.946	0.917	6.65587e-277	Cdc20	0.69378	0.583	0.492	1.19995e-49	Epcam	0.303127	0.995	0.948	0
	Cdkn1c	0.793619	0.522	0.276	7.89408e-225	Sbspon	0.524312	0.759	0.223	0	Srm	0.337542	0.916	0.605	0	Nus1	0.321428	0.52	0.383	5.53828e-274	Akr1b3	0.250556	0.721	0.608	2.13819e-49	Gclm	0.294718	0.761	0.64	0
	Bok	0.324275	0.547	0.28	1.33608e-223	Meg3	0.52051	0.533	0.129	0	Col9a1	0.337182	0.791	0.446	0	Sat1	0.336018	0.781	0.673	6.51508e-274	Rfc4	0.405798	0.628	0.534	2.98971e-48	Tox2	0.283955	0.419	0.165	0
	Lsm5	0.285594	0.62	0.381	1.02691e-221	Cav1	0.510988	0.7	0.463	0	Tspan8	0.333324	0.909	0.472	0	Cytip	0.400024	0.435	0.194	9.9382e-274	Hist1h2ap	0.744586	0.503	0.301	1.79151e-47	Gsn	0.281198	0.847	0.686	0
	Gja1	0.268363	0.588	0.331	1.26492e-220	Mmp2	0.50899	0.728	0.181	0	Rbp7	0.328878	0.862	0.129	0	Cldn4	0.298777	0.798	0.725	7.89845e-273	Cdca8	0.540953	0.546	0.4	4.62868e-46	BC030870	0.279293	0.524	0.09	0
	Sdc1	0.270623	0.774	0.589	1.40465e-204	Kctd4	0.506818	0.497	0.134	0	Fdps	0.327698	0.821	0.475	0	Egln3	0.270794	0.443	0.278	2.03288e-265	Tubb4b	0.396554	0.923	0.826	1.82561e-45	Ecscr	0.277995	0.683	0.391	0
	Ccna2	0.279298	0.425	0.095	3.7208e-203	Gfra2	0.504445	0.653	0.169	0	Apitd1	0.325948	0.807	0.403	0	Hbegf	0.627172	0.615	0.564	3.46129e-264	Rfc2	0.42166	0.635	0.525	6.35716e-44	Anxa2	0.269482	0.931	0.866	0
	Nr4a1	0.310687	0.844	0.703	6.13096e-197	Mat2a	0.503111	0.841	0.682	0	Tsc22d3	0.323742	0.911	0.563	0	Pim1	0.296976	0.471	0.31	5.28827e-262	Slbp	0.396343	0.782	0.761	4.04452e-43	Krt4	0.269081	0.405	0.085	0
	Ddx39	0.355759	0.745	0.603	4.12856e-187	Serpina3n	0.492722	0.761	0.201	0	Rad51	0.322654	0.776	0.242	0	Mat2a	0.291874	0.785	0.711	1.32264e-246	Cenpe	0.275165	0.4	0.161	1.84544e-42	Batf	0.259956	0.613	0.519	0
	S100a16	0.311313	0.932	0.803	1.16606e-178	Rai2	0.48394	0.616	0.207	0	Cenpp	0.319971	0.69	0.269	0	Reep5	0.278539	0.795	0.722	4.33247e-245	Cenpw	0.380875	0.508	0.394	6.2014e-39	Gale	0.252091	0.476	0.268	0
	Cenpw	0.274081	0.548	0.383	3.24267e-171	Synm	0.476121	0.572	0.117	0	Zfp36l2	0.319302	0.957	0.756	0	Tacstd2	0.379333	0.666	0.545	8.59193e-243	Dynlt1a	0.393218	0.461	0.285	8.73176e-39	Ffar4	0.250769	0.423	0.119	0
	Snrpa1	0.352009	0.804	0.686	5.1821e-164	Emid1	0.463296	0.778	0.411	0	Dhfr	0.316799	0.806	0.401	0	Arl4a	0.434806	0.592	0.531	8.25422e-236	Gins2	0.502897	0.604	0.549	1.0495e-38	Ctsr	0.250338	0.39	0.041	0
	Snrpe	0.274305	0.765	0.596	7.59517e-161	Cadm1	0.448795	0.534	0.27	0	Nudcd2	0.316703	0.883	0.646	0	Slc15a2	0.45507	0.554	0.54	1.2725e-233	Pold2	0.269542	0.61	0.517	2.88159e-38	Cysrt1	0.3791	0.424	0.156	2.09282e-304
	Ccdc34	0.392857	0.614	0.453	2.09952e-159	Krt23	0.448678	0.521	0.258	0	Lurap1l	0.308591	0.911	0.519	0	Anxa2	0.299937	0.918	0.876	3.5554e-218	Top2a	0.595468	0.441	0.255	6.07936e-38	Foxa1	0.398116	0.418	0.147	9.38985e-294
	Ncoa7	0.2925	0.525	0.324	7.43603e-159	Actb	0.439591	0.968	0.936	0	Snrpe	0.305073	0.921	0.589	0	Anxa1	0.320475	0.891	0.878	2.48029e-215	Rad51	0.294651	0.411	0.272	1.07616e-37	Cisd3	0.288789	0.473	0.363	7.38432e-283
	Lyar	0.398345	0.719	0.613	1.09514e-158	Pmepa1	0.437283	0.682	0.477	0	Barx2	0.304997	0.749	0.35	0	Lif	0.318188	0.406	0.228	9.97426e-210	Tmpo	0.30039	0.569	0.432	3.13525e-37	Hes1	0.311362	0.82	0.791	2.85421e-264
	Lsm2	0.329846	0.699	0.538	2.51962e-151	Pla2g7	0.436479	0.664	0.121	0	Kpna2	0.304389	0.859	0.622	0	Hes1	0.31403	0.82	0.794	6.08925e-209	Knstrn	0.380503	0.558	0.481	5.19213e-36	Acsbg1	0.341453	0.438	0.187	3.25173e-257
	Slbp	0.259016	0.827	0.755	4.34188e-151	Ptrf	0.428255	0.517	0.296	0	Rps26-ps1	0.292911	0.866	0.621	0	Frat2	0.253748	0.411	0.292	1.18934e-203	Hmmr	0.268784	0.288	0.073	1.1985e-35	Cd200	0.365088	0.678	0.687	2.395e-255
	Tipin	0.362124	0.64	0.498	3.39134e-149	Hmox1	0.420269	0.62	0.421	0	Nmral1	0.292379	0.801	0.429	0	Kcnk5	0.446922	0.435	0.289	6.77126e-202	Mcm7	0.44556	0.577	0.511	7.12683e-34	Nipal1	0.26501	0.374	0.129	1.1958e-251
	Atp5g1	0.328385	0.942	0.854	1.52667e-148	Col9a3	0.419243	0.754	0.496	0	Wnt5b	0.288313	0.88	0.362	0	Nfib	0.302632	0.679	0.606	1.4851e-196	Rfc5	0.356418	0.555	0.484	2.58843e-33	Plk2	0.320107	0.695	0.623	1.23153e-249
	Snrpd1	0.333009	0.726	0.613	2.22704e-145	Mzt2	0.411976	0.678	0.486	0	Ung	0.283356	0.758	0.367	0	Nfkbiz	0.292451	0.44	0.323	2.41341e-196	Aurka	0.264941	0.349	0.223	3.66297e-33	Bik	0.372783	0.526	0.409	3.27244e-248
	Manf	0.291771	0.877	0.785	6.71636e-142	Chadl	0.405006	0.72	0.292	0	Atp6v1b1	0.276459	0.907	0.451	0	Sdc4	0.26371	0.791	0.747	7.56709e-194	Kpna2	0.335364	0.663	0.636	8.45934e-33	Tead2	0.397058	0.63	0.646	1.7117e-238
	Ppa1	0.290411	0.797	0.669	8.02685e-139	Sfrp1	0.404874	0.65	0.329	0	Cenpu	0.265917	0.774	0.219	0	Irx1	0.256243	0.461	0.315	5.61773e-193	Spc25	0.416305	0.43	0.281	2.10654e-32	Clca3a2	0.852157	0.628	0.625	5.57773e-221
	Acat1	0.312223	0.793	0.704	2.4589e-136	Tmsb10	0.399206	0.87	0.818	0	Aldh1a3	0.258883	0.873	0.202	0	Depdc7	0.295848	0.575	0.523	1.60716e-184	Rpa3	0.331648	0.644	0.628	1.57016e-28	Rab27b	0.251116	0.383	0.257	1.10458e-220
	Tacc3	0.30635	0.517	0.328	5.40442e-130	Gm12216	0.394177	0.519	0.28	0	Aurka	0.257867	0.668	0.196	0	Pdlim1	0.373554	0.603	0.561	4.13854e-177	Chaf1b	0.349381	0.511	0.46	2.1283e-26	Gata3	0.269841	0.573	0.457	1.08119e-218
	Smc4	0.442475	0.588	0.465	1.86748e-127	Fosl1	0.390293	0.768	0.489	0	Lbp	0.252877	0.884	0.413	0	Tbcc	0.445766	0.614	0.611	1.17394e-176	Rpl27-ps3	0.364975	0.644	0.674	1.86571e-21	Wnt4	0.285118	0.354	0.168	3.45496e-207
	Mest	0.486465	0.456	0.179	7.67317e-127	Socs1	0.384004	0.744	0.451	0	Cd81	0.251055	0.999	0.932	0	Lgals3	0.31724	0.717	0.645	4.00435e-168	Inhba	0.265453	0.386	0.266	1.35133e-18	Ube2q2	0.250898	0.397	0.259	6.81162e-191
	Nudcd2	0.334698	0.756	0.652	1.01635e-118	Tenm2	0.378845	0.678	0.126	0	Kcnk5	0.250885	0.668	0.3	0	Saa1	0.251829	0.353	0.184	1.68019e-154	Fen1	0.274458	0.584	0.578	9.64612e-16	Jun	0.307685	0.939	0.907	1.90159e-188
	Nrep	0.281519	0.458	0.253	3.5327e-116	Ppp1r14a	0.376504	0.55	0.182	0	Tubb4b	0.462567	0.969	0.818	2.33999e-295	Fosl1	0.253306	0.632	0.55	3.91527e-152	Slpi	0.398993	0.716	0.709	1.12879e-15	Atf3	0.27103	0.897	0.85	4.11801e-155
	Id4	0.393101	0.443	0.156	4.66149e-110	Emb	0.374623	0.693	0.451	0	Lmnb1	0.340358	0.668	0.276	5.17415e-292	Tnk2	0.273982	0.42	0.32	1.34037e-150	Wfdc12	0.600792	0.304	0.23	5.77901e-15	Kif5c	0.336379	0.409	0.291	2.47423e-139
	Pcna	0.279512	0.723	0.625	2.80862e-109	Herpud1	0.361243	0.743	0.588	0	Dynlt1f	0.405112	0.775	0.533	2.00002e-287	Btg2	0.440279	0.901	0.871	1.52409e-147	Haus4	0.256595	0.516	0.5	7.42905e-15	Clip4	0.401299	0.429	0.321	1.67528e-107
	Dnajc9	0.349899	0.689	0.572	5.74771e-108	Ppic	0.353679	0.743	0.279	0	Fkbp11	0.350973	0.82	0.658	1.02547e-281	Cldn1	0.46497	0.409	0.205	4.408e-138	Prc1	0.308208	0.32	0.201	5.08541e-14	Kank3	0.293122	0.47	0.484	5.27738e-96
	Cdk1	0.550348	0.576	0.434	4.47303e-106	Spry1	0.350279	0.521	0.211	0	Hn1	0.372418	0.976	0.824	3.33786e-278	Klf5	0.327531	0.563	0.531	3.04138e-133	Ezh2	0.264925	0.47	0.429	2.13874e-13	Prom2	0.304786	0.365	0.276	1.61982e-91
	H2afx	0.320673	0.657	0.559	7.46648e-99	Rem2	0.341222	0.688	0.443	0	Cmc2	0.373944	0.697	0.455	2.71858e-273	Ncald	0.265331	0.383	0.124	3.40361e-124	Apitd1	0.30874	0.468	0.428	2.15909e-13	Fam174b	0.358654	0.463	0.341	2.1252e-80
	Rgs2	0.257246	0.609	0.478	6.36855e-97	Zfp36l2	0.329006	0.852	0.734	0	Psmb9	0.256138	0.804	0.553	7.85963e-273	Kit	0.308275	0.383	0.129	2.82724e-121	Mcm3	0.33293	0.493	0.467	1.82618e-11	Nrxn3	0.329623	0.378	0.142	1.5174e-73
	Mrpl18	0.259895	0.765	0.663	6.59535e-95	Egfl6	0.323912	0.597	0.152	0	Shcbp1	0.320957	0.589	0.125	9.745e-265	Zfp36	0.265912	0.837	0.791	6.53774e-105	Mcm2	0.379185	0.522	0.547	1.93749e-11	Aqp3	0.253824	0.37	0.315	9.90536e-73
	Rps18-ps3	0.287945	0.925	0.839	2.53823e-94	Gjb3	0.303903	0.602	0.353	0	Mrpl34	0.264278	0.789	0.471	2.17259e-263	Tubb2b	0.298254	0.442	0.395	7.15165e-83	Hells	0.301987	0.364	0.321	5.69566e-09	S100a14	0.400776	0.449	0.43	4.68858e-63
	Lmnb1	0.259435	0.467	0.286	1.45985e-89	Sostdc1	0.298339	0.546	0.179	0	Ezh2	0.346271	0.69	0.413	3.44189e-259	Lmna	0.263681	0.952	0.968	6.23908e-81	Mcm5	0.381637	0.467	0.482	0.000132587	Wfdc12	0.433344	0.305	0.199	3.04929e-57
	Spc24	0.447787	0.537	0.41	4.39379e-88	Ribc1	0.294421	0.279	0.358	0	Gjb2	0.310244	0.616	0.157	2.89352e-254	Cxcl16	0.259615	0.525	0.49	5.75599e-77	Racgap1	0.337168	0.379	0.297	0.00129001	Folr2	0.3731	0.381	0.147	1.72772e-51
	Arhgdib	0.309591	0.416	0.156	2.51733e-87	Ankrd1	0.294403	0.599	0.028	0	Prc1	0.464363	0.609	0.176	1.92023e-253	Elf3	0.380206	0.656	0.688	5.21172e-76	Tcf19	0.251156	0.376	0.361	0.00297167	AI413582	0.269757	0.372	0.51	3.11116e-42
	Hmgb3	0.26112	0.701	0.608	6.78842e-86	Tnfsf9	0.291669	0.745	0.563	0	Hsp90aa1	0.344508	0.99	0.868	1.487e-251	Cited2	0.260912	0.479	0.441	1.71322e-47	Mki67	0.297035	0.324	0.174	0.00931973	Krt6a	0.4484	0.34	0.191	7.41492e-40
	Kdelr2	0.315762	0.574	0.476	1.09664e-81	Nnat	0.291163	0.549	0.141	0	Cenpe	0.446578	0.588	0.138	3.08041e-251	Smox	0.310605	0.453	0.475	8.48082e-29	Cenpf	0.369808	0.338	0.193	1	Hs3st6	0.251825	0.386	0.332	1.15693e-33
	Cdca3	0.275374	0.466	0.237	4.40968e-77	Tubb2a	0.28667	0.788	0.661	0	Rad21	0.261848	0.679	0.286	4.30628e-242	Tnfaip2	0.395128	0.307	0.231	2.47369e-08	L-Alv					Wnt7b	0.251437	0.368	0.323	6.81231e-19
	Gsta4	0.273581	0.573	0.558	5.43751e-72	Gjb4	0.284114	0.725	0.373	0	Ckap2l	0.364805	0.588	0.14	5.40327e-236											Inppl1	0.270765	0.408	0.442	2.34359e-14
	Rpl27-ps3	0.306481	0.707	0.671	3.97681e-69	Lmna	0.28322	0.975	0.96	0	Manf	0.296128	0.97	0.78	1.69437e-229											Fam84a	0.275717	0.336	0.307	2.88952e-07
	Psat1	0.351925	0.463	0.31	4.94485e-62	Btg2	0.281976	0.896	0.87	0	Syce2	0.448195	0.636	0.33	5.16933e-226											Manba	0.271377	0.327	0.258	0.000280233
	Lsm3	0.300627	0.54	0.45	1.06259e-57	Bmp7	0.279872	0.599	0.184	0	Nfkbia	0.433844	0.969	0.823	3.29718e-212
	Ube2c	0.772084	0.496	0.378	6.44475e-55	Krt42	0.276624	0.518	0.147	0	Cenpf	0.448717	0.582	0.17	2.96839e-195
	Tmpo	0.251949	0.52	0.428	1.01285e-53	Dlk2	0.268791	0.711	0.094	0	Rpa3	0.279607	0.778	0.619	3.33574e-186
	Ccnd1	0.254874	0.664	0.589	2.6662e-53	Rdh10	0.258312	0.596	0.344	0	Ckap2	0.255377	0.594	0.245	1.39862e-184
	Nasp	0.250797	0.588	0.538	6.49073e-51	Fscn1	0.252896	0.728	0.196	0	Tnfaip2	0.293191	0.592	0.226	4.19119e-176
	Sema3b	0.255472	0.435	0.25	1.09231e-47	Crispld2	0.543594	0.584	0.438	1.31923e-298	Kif22	0.287108	0.576	0.181	3.51304e-172
	Cks2	0.444754	0.547	0.498	1.49553e-45	Bhlhe40	0.512514	0.75	0.737	7.58063e-298	Kif20b	0.25932	0.556	0.189	6.19635e-142
	Ccnb2	0.430483	0.501	0.377	1.06702e-43	Tns1	0.270931	0.426	0.071	5.00238e-282	Hells	0.392101	0.573	0.305	8.1265e-114
	Mthfd2	0.348365	0.459	0.387	9.71706e-40	Tfap2c	0.724955	0.571	0.484	1.87841e-280	Hmmr	0.384875	0.506	0.049	7.57168e-95
	Adamts18	0.265538	0.429	0.205	9.97992e-37	Ier2	0.293942	0.942	0.916	1.30309e-279	Cenph	0.309159	0.584	0.431	1.06774e-89
	Osr1	0.260003	0.393	0.181	1.03308e-25	Cdc42ep3	0.460401	0.595	0.434	4.59399e-278	Hist1h1b	0.316085	0.497	0.046	1.88653e-87
	Birc5	0.355812	0.429	0.296	1.57029e-25	Cebpb	0.266735	0.572	0.381	1.45584e-276	Fam20a	0.265803	0.642	0.615	2.75339e-84
	Pthlh	0.378581	0.396	0.228	8.14319e-15	Fstl1	0.610096	0.466	0.124	3.05548e-272	Bex1	0.254508	0.537	0.253	4.87459e-59
	Cenpf	0.256711	0.287	0.188	0.000615909	1200007C13Rik	0.301163	0.3	0.341	2.3122e-258	Cxcl10	0.287392	0.293	0.112	2.76848e-46
	Smc2	0.357596	0.397	0.37	0.00388075	Klf4	0.482242	0.715	0.64	2.20968e-253	Uhrf1	0.278585	0.514	0.21	7.83548e-45
	Gmnn	0.300577	0.456	0.454	1	Prkcdbp	0.444601	0.666	0.594	3.75142e-242	Dtl	0.270965	0.526	0.345	1.46716e-40
	Cdca8	0.357349	0.432	0.401	1	Rnd3	0.486591	0.479	0.317	8.38e-223	Glycam1	0.635809	0.389	0.065	1.0533e-32
						Fst	0.64339	0.567	0.433	3.36079e-220
						Matn2	0.4081	0.459	0.11	1.85578e-219
						Pik3r1	0.271174	0.612	0.471	4.83227e-206
						Fosb	0.368821	0.82	0.772	4.09891e-203
						Rasl12	0.250608	0.292	0.083	9.58473e-195
						Trib1	0.36004	0.697	0.635	5.85388e-190
						Serpine1	0.434682	0.485	0.317	1.18804e-189
						Dusp6	0.329273	0.658	0.551	4.87143e-189
						Ptpre	0.576166	0.469	0.256	5.56654e-174
						Fermt1	0.402613	0.481	0.352	5.19536e-173
						Ccnd2	0.418698	0.464	0.172	3.37077e-169
						Rgcc	0.335505	0.291	0.309	7.39502e-157
						Slco2a1	0.31633	0.545	0.412	8.28484e-154
						Fhl2	0.289738	0.512	0.38	7.1524e-147
						Ikzf4	0.292526	0.46	0.349	1.2386e-130
						Mgp	0.630573	0.471	0.317	2.57305e-130
						Col12a1	0.471069	0.415	0.127	6.02361e-129
						Chil1	0.706392	0.643	0.535	4.40895e-128
						Creb5	0.312207	0.5	0.347	1.69953e-118
						Iffo2	0.384804	0.399	0.253	6.21613e-118
						Fam46b	0.293856	0.339	0.371	6.23553e-107
						Nrg1	0.307394	0.42	0.159	2.00851e-105
						Cd59a	0.445122	0.627	0.631	1.30939e-103
						4930523C07Rik	0.31479	0.662	0.639	7.35105e-101
						Wnt10a	0.514869	0.43	0.113	1.06847e-100
						Panx1	0.289269	0.431	0.259	2.80907e-94
						Tgfbr3	0.405344	0.407	0.16	9.84545e-90
						Lama3	0.441988	0.332	0.252	8.04402e-86
						Pgf	0.56904	0.444	0.246	7.9685e-85
						Zfp36	0.264723	0.791	0.807	4.76375e-82
						Id2	0.421166	0.605	0.575	2.39921e-81
						Dek	0.280048	0.598	0.56	1.09382e-74
						Col7a1	0.289037	0.403	0.153	4.15891e-72
						Arl4c	0.402255	0.43	0.27	1.12926e-71
						Lifr	0.472705	0.415	0.291	2.47522e-67
						Lmo4	0.319591	0.562	0.502	1.52306e-58
						Cdkn2d	0.256765	0.428	0.502	5.92128e-58
						Mef2c	0.290878	0.407	0.082	2.83193e-57
						Flnc	0.279116	0.253	0.182	2.2713e-48
						Vcam1	0.414355	0.38	0.117	1.75757e-43
						Fzd7	0.275464	0.282	0.133	3.09435e-41
						Cnksr3	0.261353	0.318	0.234	3.85953e-41
						Col18a1	0.322891	0.323	0.177	9.80945e-41
						Nfil3	0.378004	0.537	0.51	3.591e-40
						Rhob	0.270386	0.471	0.427	3.55688e-36
						Adamts4	0.326023	0.31	0.123	5.47955e-34
						Htra1	0.364483	0.395	0.172	6.4776e-32
						Scx	0.419859	0.42	0.237	6.01566e-31
						Moxd1	0.338928	0.339	0.147	1.81357e-30
						Osr1	0.402816	0.325	0.148	4.81527e-27
						Map1b	0.393585	0.501	0.479	5.54099e-25
						Gpsm2	0.523164	0.458	0.343	1.50904e-24
						Speer4e	0.497782	0.344	0.09	7.23172e-24
						Mtss1	0.257095	0.472	0.389	2.20849e-23
						Rgs2	0.276057	0.445	0.506	1.37246e-20
						Wnt6	0.275616	0.433	0.195	2.09154e-20
						Apoc1	0.407284	0.543	0.531	1.79894e-18
						Pvrl1	0.315959	0.317	0.25	7.0451e-18
						Nr4a2	0.374833	0.421	0.26	2.9126e-16
						Vsnl1	0.305459	0.368	0.153	9.65557e-16
						Id4	0.357374	0.323	0.122	9.0075e-15
						Bok	0.377472	0.408	0.259	3.05027e-13
						Cited2	0.340082	0.476	0.439	9.92893e-09
						Trp63	0.478009	0.38	0.119	1.55087e-07
						Rtn1	0.34685	0.412	0.212	2.70981e-06
						Hsph1	0.303471	0.358	0.279	1.53966e-05
						Adm	0.355274	0.344	0.286	0.00011693
						Pgm5	0.292874	0.371	0.15	0.000139482
						Cacna2d1	0.462808	0.383	0.105	0.0026993
						Ccl7	0.407429	0.285	0.09	0.00316965
						Pdk4	0.264254	0.364	0.254	0.0135229
						Kctd1	0.351401	0.505	0.569	0.157997
						Ptx3	0.601999	0.345	0.196	0.831879
						Cdh3	0.376021	0.352	0.118	1

## Sheet: Supplementary Data 5
Supplementary Data 5. Top gene signatures in mammary lineage differentiations.
	Branch	Leaf	MSigDB collections	Rank	ID	Description	GeneRatio	BgRatio	pvalue	p.adjust	qvalue	geneID	Count
	S0_S1	Top 5 upregulated signatures in S0	Hallmark	1	HALLMARK_E2F_TARGETS	HALLMARK_E2F_TARGETS	36/65	200/4354	2.33e-32	4.65e-31	2.94e-31	16765/51788/22154/97165/19385/66570/19384/12442/54124/20135/11799/110074/77891/20877/12534/53381/20878/53605/67629/14793/110033/106795/18102/66422/107995/21335/17279/17089/66442/18817/68278/72391/12567/30939/15270/16881	36
				2	HALLMARK_G2M_CHECKPOINT	HALLMARK_G2M_CHECKPOINT	29/65	199/4354	1.1e-22	1.1e-21	6.92e-22	16765/51788/52033/12442/15331/54124/11799/77891/20877/12534/108907/20878/20641/68612/110033/12615/71819/67052/107995/21335/21915/18817/68278/72391/12567/18005/30939/15270/72119	29
				3	HALLMARK_MYC_TARGETS_V1	HALLMARK_MYC_TARGETS_V1	17/65	200/4354	2.44e-09	1.63e-08	1.03e-08	51788/19385/19384/13877/110074/18148/22171/53381/268373/20641/53605/18102/15528/20133/107995/15510/12567	17
				4	HALLMARK_MITOTIC_SPINDLE	HALLMARK_MITOTIC_SPINDLE	12/65	199/4354	2.83e-05	0.000141599	8.94e-05	12442/11799/12534/108907/20878/68743/110033/71819/67052/18817/18005/72119	12
				5	HALLMARK_MYC_TARGETS_V2	HALLMARK_MYC_TARGETS_V2	6/65	58/4354	0.000193127	0.000772507	0.000487899	18148/66422/15528/18817/15510/12567	6
			C2	1	KOBAYASHI_EGFR_SIGNALING_24HR_DN	KOBAYASHI_EGFR_SIGNALING_24HR_DN	41/84	248/17218	9.78e-54	1.43e-50	9.11e-51	51788/22154/97165/19385/52033/66570/268697/54124/20135/11799/110074/77891/20877/12534/22171/108907/20419/20878/20641/68612/53605/14793/57441/18102/19075/12615/20133/71819/74107/108671/67052/107995/17279/71876/66442/18817/68278/72391/18005/15270/72119	41
				2	ROSTY_CERVICAL_CANCER_PROLIFERATION_CLUSTER	ROSTY_CERVICAL_CANCER_PROLIFERATION_CLUSTER	33/84	139/17218	2.56e-48	1.87e-45	1.19e-45	51788/97165/52033/66570/268697/12442/19240/20135/11799/77891/20877/12534/22171/108907/20419/20878/68612/14793/57441/12615/71819/74107/67052/107995/21335/17279/71876/21915/18817/18005/30939/15270/72119	33
				3	FLORIO_NEOCORTEX_BASAL_RADIAL_GLIA_DN	FLORIO_NEOCORTEX_BASAL_RADIAL_GLIA_DN	35/84	186/17218	1.75e-47	8.55e-45	5.44e-45	97165/52033/66570/268697/12442/15331/54124/20135/11799/66977/20877/66468/12534/108907/20419/20878/68743/68612/14793/110033/12615/71819/67052/107995/21335/17279/71876/66442/18817/72391/18005/51944/30939/236539/72119	35
				4	HORIUCHI_WTAP_TARGETS_DN	HORIUCHI_WTAP_TARGETS_DN	39/84	311/17218	6.04e-46	2.21e-43	1.41e-43	97165/52033/66570/268697/12442/54124/20135/11799/66977/77891/20877/12534/22171/108907/20878/268373/68743/68612/53605/67629/14793/57441/110033/12615/20133/71819/74107/67052/107995/17279/15519/66442/18817/72391/18005/30939/11740/15270/72119	39
				5	GRAHAM_CML_DIVIDING_VS_NORMAL_QUIESCENT_UP	GRAHAM_CML_DIVIDING_VS_NORMAL_QUIESCENT_UP	32/84	181/17218	2.78e-42	8.13e-40	5.17e-40	16765/19385/52033/66570/268697/12442/54124/20135/11799/110074/77891/20877/12534/22171/53381/108907/20878/20641/68612/57441/12615/20133/74107/67052/107995/17279/71876/66442/72391/18005/15270/72119	32
			C5	1	GO_MITOTIC_NUCLEAR_DIVISION	GO_MITOTIC_NUCLEAR_DIVISION	21/83	257/16124	7.99e-20	1.37e-16	1.09e-16	19385/19384/268697/11799/66977/77891/20877/108907/20878/68743/68612/110033/71819/67052/107995/21335/18817/18005/51944/30939/72119	21
				2	GO_MICROTUBULE_CYTOSKELETON_ORGANIZATION_INVOLVED_IN_MITOSIS	GO_MICROTUBULE_CYTOSKELETON_ORGANIZATION_INVOLVED_IN_MITOSIS	17/83	133/16124	1.7e-19	1.46e-16	1.16e-16	16765/19384/268697/11799/66977/20877/108907/20878/12615/71819/67052/107995/21335/66442/18817/18005/72119	17
				3	GO_MITOTIC_SPINDLE_ORGANIZATION	GO_MITOTIC_SPINDLE_ORGANIZATION	15/83	105/16124	4.82e-18	2.53e-15	2.01e-15	16765/19384/268697/11799/66977/20877/20878/71819/67052/107995/21335/66442/18817/18005/72119	15
				4	GO_SPINDLE_ORGANIZATION	GO_SPINDLE_ORGANIZATION	17/83	163/16124	5.9e-18	2.53e-15	2.01e-15	16765/22154/19384/268697/11799/66977/20877/20878/71819/67052/107995/21335/66442/18817/18005/51944/72119	17
				5	GO_CONDENSED_CHROMOSOME_CENTROMERIC_REGION	GO_CONDENSED_CHROMOSOME_CENTROMERIC_REGION	15/83	117/16124	2.6e-17	8.94e-15	7.1e-15	66570/268697/11799/66977/20877/66468/20878/67629/12615/67052/71876/66442/18817/18005/51944	15
		Top 5 upregulated signatures in S1	Hallmark	1	HALLMARK_APOPTOSIS	HALLMARK_APOPTOSIS	2/10	161/4354	0.0503172	0.2816	0.2816	14778/16668	2
				2	HALLMARK_P53_PATHWAY	HALLMARK_P53_PATHWAY	2/10	199/4354	0.0734544	0.2816	0.2816	56312/21807	2
				3	HALLMARK_ESTROGEN_RESPONSE_EARLY	HALLMARK_ESTROGEN_RESPONSE_EARLY	2/10	200/4354	0.0741053	0.2816	0.2816	20856/16668	2
				4	HALLMARK_KRAS_SIGNALING_UP	HALLMARK_KRAS_SIGNALING_UP	2/10	200/4354	0.0741053	0.2816	0.2816	23882/66058	2
				5	HALLMARK_MYOGENESIS	HALLMARK_MYOGENESIS	2/10	200/4354	0.0741053	0.2816	0.2816	14778/20856	2
			C2	1	MCBRYAN_PUBERTAL_BREAST_4_5WK_UP	MCBRYAN_PUBERTAL_BREAST_4_5WK_UP	8/16	270/17218	3.81e-11	2.44e-08	1.4e-08	19116/66111/17068/19242/20856/16668/110310/12484	8
				2	MCBRYAN_PUBERTAL_BREAST_3_4WK_UP	MCBRYAN_PUBERTAL_BREAST_3_4WK_UP	6/16	213/17218	2.41e-08	7.73e-06	4.44e-06	17068/19242/20856/16668/110310/20496	6
				3	BOQUEST_STEM_CELL_CULTURED_VS_FRESH_UP	BOQUEST_STEM_CELL_CULTURED_VS_FRESH_UP	6/16	417/17218	1.27e-06	0.000211012	0.000121281	14778/20856/16668/23882/110310/66058	6
				4	MISHRA_CARCINOMA_ASSOCIATED_FIBROBLAST_DN	MISHRA_CARCINOMA_ASSOCIATED_FIBROBLAST_DN	3/16	24/17218	1.32e-06	0.000211012	0.000121281	16668/110310/12484	3
				5	WU_CELL_MIGRATION	WU_CELL_MIGRATION	4/16	175/17218	1.71e-05	0.00218689	0.00125693	14645/16668/110310/12484	4
			C5	1	GO_DECIDUALIZATION	GO_DECIDUALIZATION	2/16	24/16124	0.000251577	0.110836	0.0813426	19242/20856	2
				2	GO_RESPONSE_TO_VITAMIN_D	GO_RESPONSE_TO_VITAMIN_D	2/16	34/16124	0.000508406	0.110836	0.0813426	19242/20856	2
				3	GO_MATERNAL_PLACENTA_DEVELOPMENT	GO_MATERNAL_PLACENTA_DEVELOPMENT	2/16	35/16124	0.000538907	0.110836	0.0813426	19242/20856	2
				4	GO_FEMALE_PREGNANCY	GO_FEMALE_PREGNANCY	3/16	180/16124	0.000688423	0.110836	0.0813426	19116/19242/20856	3
				5	GO_EMBRYO_IMPLANTATION	GO_EMBRYO_IMPLANTATION	2/16	50/16124	0.00109993	0.128651	0.0944172	19116/20856	2
	S0_S2	Top 5 upregulated signatures in S0	Hallmark	1	HALLMARK_E2F_TARGETS	HALLMARK_E2F_TARGETS	45/96	200/4354	3.13e-36	1.1e-34	9.56e-35	16765/97165/51788/22154/19385/19384/11799/12534/20135/107995/21877/110074/20878/77891/19891/66929/30939/18102/12567/103733/66570/17220/21335/17215/106795/20877/52276/66422/12442/17218/15270/67629/17216/12447/54124/70099/18972/66131/20492/68278/53605/22256/18538/110052/17219	45
				2	HALLMARK_G2M_CHECKPOINT	HALLMARK_G2M_CHECKPOINT	30/96	199/4354	3.69e-18	6.46e-17	5.64e-17	16765/51788/52033/11799/12534/107995/77605/15331/20878/77891/19891/30939/12567/21335/108907/17215/20877/68612/12442/17218/15270/20641/17216/54124/70099/68278/72119/21915/17219/12544	30
				3	HALLMARK_MYC_TARGETS_V1	HALLMARK_MYC_TARGETS_V1	26/96	200/4354	4.13e-14	4.81e-13	4.2e-13	51788/19385/19384/107995/13877/22171/110074/268373/18102/12567/18148/17220/106344/20133/15528/17218/20641/17216/27756/18972/53605/18538/110052/15510/17219/12544	26
				4	HALLMARK_MTORC1_SIGNALING	HALLMARK_MTORC1_SIGNALING	14/96	200/4354	0.000100485	0.000879248	0.000766863	20135/268373/20878/14433/103733/15528/67895/13361/17216/68278/22256/11951/100678/15510	14
				5	HALLMARK_MYC_TARGETS_V2	HALLMARK_MYC_TARGETS_V2	7/96	58/4354	0.000243963	0.00170774	0.00148946	12567/18148/15528/66422/17218/22256/15510	7
			C2	1	KOBAYASHI_EGFR_SIGNALING_24HR_DN	KOBAYASHI_EGFR_SIGNALING_24HR_DN	50/140	248/17218	4.77e-57	1.03e-53	7.1e-54	97165/51788/22154/52033/19385/11799/12534/20135/107995/21877/22171/110074/20878/268697/77891/66929/19075/108671/18102/103733/66570/72151/17220/106344/20133/108907/17215/20877/52276/68612/19361/17218/15270/13361/20641/17216/57441/54124/70099/66131/68278/53605/20419/22256/71876/72119/14620/18538/17219/12544	50
				2	MARKEY_RB1_ACUTE_LOF_UP	MARKEY_RB1_ACUTE_LOF_UP	40/140	234/17218	3.78e-42	3.06e-39	2.11e-39	16765/19231/97165/51788/22154/19385/11799/12534/20135/77605/15331/21877/22171/20878/268697/77891/66929/19075/110749/108671/72151/67628/17220/106344/108907/17215/66422/19361/12442/17218/15270/57441/54124/66131/53605/18538/110052/21915/15510/12544	40
				3	DUTERTRE_ESTRADIOL_RESPONSE_24HR_UP	DUTERTRE_ESTRADIOL_RESPONSE_24HR_UP	44/140	321/17218	4.25e-42	3.06e-39	2.11e-39	16765/52033/11799/12534/20135/21877/22171/110074/20878/66929/19075/110749/30939/18102/66570/72151/17220/106344/20133/21335/108907/17215/106795/20877/68612/51944/19361/12442/17218/15270/67629/17216/57441/18972/20419/22256/71876/72119/66578/18538/219072/68201/17219/12544	44
				4	WHITEFORD_PEDIATRIC_CANCER_MARKERS	WHITEFORD_PEDIATRIC_CANCER_MARKERS	32/140	113/17218	2.62e-41	1.41e-38	9.73e-39	16765/52033/11799/12534/20135/21877/22171/20878/268697/14433/66977/66929/30939/18102/12567/17220/106344/108907/52276/68612/12442/17218/15270/13361/54124/70099/71876/72119/18538/68201/21915/12544	32
				5	ROSTY_CERVICAL_CANCER_PROLIFERATION_CLUSTER	ROSTY_CERVICAL_CANCER_PROLIFERATION_CLUSTER	33/140	139/17218	9.37e-40	4.04e-37	2.79e-37	97165/51788/52033/11799/12534/20135/107995/21877/22171/19240/20878/268697/77891/66929/110749/30939/66570/21335/108907/20877/52276/68612/12442/15270/13361/17216/57441/70099/20419/71876/72119/18538/21915	33
			C5	1	GO_CELL_CYCLE_DNA_REPLICATION	GO_CELL_CYCLE_DNA_REPLICATION	15/139	63/16124	4.28e-18	1.01e-14	8.49e-15	19891/19075/72151/17220/106344/17215/19361/17218/17216/57441/18972/66131/18538/17219/12544	15
				2	GO_DNA_CONFORMATION_CHANGE	GO_DNA_CONFORMATION_CHANGE	24/139	276/16124	1.35e-17	1.59e-14	1.34e-14	97165/15289/12534/268697/66929/110749/66570/72151/18148/67628/17220/106344/108907/17215/19361/17218/15270/17216/70099/53605/71876/66578/17219/12544	24
				3	GO_DNA_REPLICATION	GO_DNA_REPLICATION	22/139	265/16124	9.06e-16	7.13e-13	5.99e-13	12534/20135/110074/19891/19075/110749/72151/17220/106344/20133/17215/19361/17218/17216/57441/12447/18972/66131/53605/18538/17219/12544	22
				4	GO_PROTEIN_DNA_COMPLEX_SUBUNIT_ORGANIZATION	GO_PROTEIN_DNA_COMPLEX_SUBUNIT_ORGANIZATION	21/139	241/16124	1.63e-15	9.6e-13	8.07e-13	19231/97165/15289/19891/66929/110749/66570/18148/67628/17220/17215/19361/17218/15270/17216/57441/53605/71876/66578/17219/12544	21
				5	GO_CHROMOSOMAL_REGION	GO_CHROMOSOMAL_REGION	23/139	332/16124	9.68e-15	4.57e-12	3.84e-12	11799/12534/20878/268697/66468/19891/66977/66570/17220/17215/20877/52276/51944/19361/17218/15270/67629/17216/71876/66578/67037/18538/17219	23
		Top 5 upregulated signatures in S2	Hallmark	1	HALLMARK_HYPOXIA	HALLMARK_HYPOXIA	3/10	200/4354	0.00901654	0.144265	0.142366	16770/74155/12870	3
				2	HALLMARK_APOPTOSIS	HALLMARK_APOPTOSIS	2/10	161/4354	0.0503172	0.255208	0.25185	16668/12475	2
				3	HALLMARK_COMPLEMENT	HALLMARK_COMPLEMENT	2/10	195/4354	0.0708712	0.255208	0.25185	16889/12870	2
				4	HALLMARK_IL2_STAT5_SIGNALING	HALLMARK_IL2_STAT5_SIGNALING	2/10	199/4354	0.0734544	0.255208	0.25185	20750/12520	2
				5	HALLMARK_ANGIOGENESIS	HALLMARK_ANGIOGENESIS	1/10	36/4354	0.0797525	0.255208	0.25185	20750	1
			C2	1	MCBRYAN_PUBERTAL_BREAST_4_5WK_UP	MCBRYAN_PUBERTAL_BREAST_4_5WK_UP	10/18	270/17218	2.98e-14	1.95e-11	1.13e-11	16819/16770/76509/17304/20750/16668/12994/12231/12475/74155	10
				2	MCBRYAN_PUBERTAL_BREAST_3_4WK_UP	MCBRYAN_PUBERTAL_BREAST_3_4WK_UP	8/18	213/17218	1.89e-11	6.18e-09	3.6e-09	16819/16770/76509/17304/20750/16668/12994/12231	8
				3	REACTOME_REGULATION_OF_INSULIN_LIKE_GROWTH_FACTOR_IGF_TRANSPORT_AND_UPTAKE_BY_INSULIN_LIKE_GROWTH_FACTOR_BINDING_PROTEINS_IGFBPS	REACTOME_REGULATION_OF_INSULIN_LIKE_GROWTH_FACTOR_IGF_TRANSPORT_AND_UPTAKE_BY_INSULIN_LIKE_GROWTH_FACTOR_BINDING_PROTEINS_IGFBPS	6/18	124/17218	2.14e-09	4.65e-07	2.71e-07	22041/17304/16011/20750/13010/12870	6
				4	STEARMAN_TUMOR_FIELD_EFFECT_UP	STEARMAN_TUMOR_FIELD_EFFECT_UP	4/18	39/17218	6.72e-08	1.1e-05	6.38e-06	16819/76905/76509/20750	4
				5	WINTER_HYPOXIA_METAGENE	WINTER_HYPOXIA_METAGENE	6/18	233/17218	9.33e-08	1.22e-05	7.09e-06	22041/16011/20750/16668/74155/12870	6
			C5	1	GO_ENDOPLASMIC_RETICULUM_LUMEN	GO_ENDOPLASMIC_RETICULUM_LUMEN	6/18	301/16124	6.19e-07	0.000260555	0.000173441	22041/17304/16011/20750/13010/12870	6
				2	GO_TISSUE_REMODELING	GO_TISSUE_REMODELING	5/18	164/16124	7.88e-07	0.000260555	0.000173441	22041/16011/20750/13010/16889	5
				3	GO_POST_TRANSLATIONAL_PROTEIN_MODIFICATION	GO_POST_TRANSLATIONAL_PROTEIN_MODIFICATION	6/18	363/16124	1.84e-06	0.000406468	0.000270568	22041/17304/16011/20750/13010/12870	6
				4	GO_SIDE_OF_MEMBRANE	GO_SIDE_OF_MEMBRANE	6/18	498/16124	1.14e-05	0.00188301	0.00125344	22041/76509/17304/12231/12475/74155	6
				5	GO_EXTERNAL_SIDE_OF_PLASMA_MEMBRANE	GO_EXTERNAL_SIDE_OF_PLASMA_MEMBRANE	5/18	312/16124	1.83e-05	0.00241937	0.00161047	22041/76509/17304/12231/12475	5
	S3_S4	Top 5 upregulated signatures in S3	Hallmark	1	HALLMARK_E2F_TARGETS	HALLMARK_E2F_TARGETS	25/84	200/4354	1.18e-14	4.94e-13	4.34e-13	18102/18972/12578/20135/16765/66570/19384/12580/67196/12567/20877/19385/20878/54124/76131/51788/110033/110074/97165/12534/56419/21877/30939/106795/107995	25
				2	HALLMARK_G2M_CHECKPOINT	HALLMARK_G2M_CHECKPOINT	16/84	199/4354	8.11e-07	1.7e-05	1.49e-05	15331/12615/16765/12580/12567/20877/20878/54124/12235/51788/110033/18005/12534/30939/107995/52033	16
				3	HALLMARK_MYC_TARGETS_V1	HALLMARK_MYC_TARGETS_V1	12/84	200/4354	0.000386544	0.00541162	0.00474704	18102/18972/13877/19384/12567/19385/51788/15528/110074/106344/268373/107995	12
				4	HALLMARK_GLYCOLYSIS	HALLMARK_GLYCOLYSIS	11/84	200/4354	0.00141855	0.0148948	0.0130656	18648/12615/16765/14718/20878/76131/17319/268373/12534/74246/93692	11
				5	HALLMARK_KRAS_SIGNALING_UP	HALLMARK_KRAS_SIGNALING_UP	10/84	200/4354	0.00471355	0.0329948	0.0289428	18612/84094/66805/14127/18186/77125/14373/12349/71665/93692	10
			C2	1	FLORIO_NEOCORTEX_BASAL_RADIAL_GLIA_DN	FLORIO_NEOCORTEX_BASAL_RADIAL_GLIA_DN	26/151	186/17218	4.46e-24	1.03e-20	7.9e-21	66468/268697/236539/15331/20135/12615/66570/56742/67196/20877/20878/54124/76131/12235/71876/110033/70466/18005/68743/97165/12534/21877/20419/30939/107995/52033	26
				2	KOBAYASHI_EGFR_SIGNALING_24HR_DN	KOBAYASHI_EGFR_SIGNALING_24HR_DN	28/151	248/17218	2.89e-23	3.12e-20	2.39e-20	268697/18102/74107/20135/12615/66570/13361/56742/20877/19385/20878/54124/76131/12235/51788/71876/16592/110074/14373/106344/18005/97165/12534/21877/20419/107995/52033/54392	28
				3	ROSTY_CERVICAL_CANCER_PROLIFERATION_CLUSTER	ROSTY_CERVICAL_CANCER_PROLIFERATION_CLUSTER	23/151	139/17218	4.04e-23	3.12e-20	2.39e-20	268697/12578/74107/20135/12615/66570/13361/20877/20878/12235/19240/51788/71876/18005/97165/12349/12534/21877/20419/30939/107995/52033/54392	23
				4	GOLDRATH_ANTIGEN_RESPONSE	GOLDRATH_ANTIGEN_RESPONSE	30/151	356/17218	3.61e-21	2.09e-18	1.6e-18	268697/15331/18648/20135/12615/16765/13361/19384/12580/67196/20877/20878/54124/20198/12235/22038/51788/14433/110033/18186/18005/68743/97165/12349/12534/21877/12532/106795/107995/93692	30
				5	BENPORATH_PROLIFERATION	BENPORATH_PROLIFERATION	21/151	146/17218	7.37e-20	3.42e-17	2.61e-17	20135/12615/16765/66570/67196/110175/19385/20878/54124/12235/19240/51788/71876/11740/106344/18005/68743/12534/30939/52033/54392	21
			C5	1	GO_MITOTIC_NUCLEAR_DIVISION	GO_MITOTIC_NUCLEAR_DIVISION	15/144	257/16124	9.89e-09	2.88e-05	2.52e-05	268697/18596/19384/56742/20877/19385/20878/12235/110033/18005/68743/12532/30939/107995/54392	15
				2	GO_NEGATIVE_REGULATION_OF_CELL_CYCLE_PROCESS	GO_NEGATIVE_REGULATION_OF_CELL_CYCLE_PROCESS	16/144	322/16124	3.02e-08	4.4e-05	3.84e-05	268697/12578/20135/12580/12567/20877/20878/16912/12235/17319/18005/12534/50887/12532/30939/107995	16
				3	GO_REGULATION_OF_NUCLEAR_DIVISION	GO_REGULATION_OF_NUCLEAR_DIVISION	12/144	181/16124	7.95e-08	6.78e-05	5.92e-05	268697/22418/18596/20877/19385/20878/12235/18005/68743/12532/30939/107995	12
				4	GO_CONDENSED_CHROMOSOME_CENTROMERIC_REGION	GO_CONDENSED_CHROMOSOME_CENTROMERIC_REGION	10/144	117/16124	9.32e-08	6.78e-05	5.92e-05	66468/268697/12615/66570/20877/20878/12235/71876/18005/54392	10
				5	GO_CHROMOSOME_CENTROMERIC_REGION	GO_CHROMOSOME_CENTROMERIC_REGION	12/144	192/16124	1.52e-07	8.84e-05	7.71e-05	66468/268697/12615/66570/20877/20878/12235/71876/110033/18005/66578/54392	12
		Top 5 upregulated signatures in S4	Hallmark	1	HALLMARK_EPITHELIAL_MESENCHYMAL_TRANSITION	HALLMARK_EPITHELIAL_MESENCHYMAL_TRANSITION	9/32	199/4354	8.15534e-06	0.000228349	0.000197445	22004/21345/11475/50706/98932/107589/109624/20692/22352	9
				2	HALLMARK_COAGULATION	HALLMARK_COAGULATION	7/32	141/4354	5.49361e-05	0.000769105	0.000665016	13007/13039/76453/227753/17133/20692/259277	7
				3	HALLMARK_MYOGENESIS	HALLMARK_MYOGENESIS	6/32	200/4354	0.00289886	0.027056	0.0233943	22004/21345/17880/107589/227753/20692	6
				4	HALLMARK_P53_PATHWAY	HALLMARK_P53_PATHWAY	5/32	199/4354	0.0139464	0.0796864	0.0689018	16667/21807/12192/55948/259277	5
				5	HALLMARK_TNFA_SIGNALING_VIA_NFKB	HALLMARK_TNFA_SIGNALING_VIA_NFKB	5/32	200/4354	0.0142297	0.0796864	0.0689018	12702/16477/21807/17133/19252	5
			C2	1	LIU_PROSTATE_CANCER_DN	LIU_PROSTATE_CANCER_DN	16/36	475/17218	3.86e-16	2.67e-13	1.6e-13	16664/22004/21345/13007/11475/15507/98932/16667/17880/107589/76453/19663/14456/109624/20692/72333	16
				2	LIM_MAMMARY_STEM_CELL_UP	LIM_MAMMARY_STEM_CELL_UP	16/36	477/17218	4.12e-16	2.67e-13	1.6e-13	16664/12797/22004/21345/57266/11475/50706/98932/17880/107589/19663/227753/11816/109624/22352/27226	16
				3	PASINI_SUZ12_TARGETS_DN	PASINI_SUZ12_TARGETS_DN	13/36	312/17218	2.81e-14	1.22e-11	7.29e-12	12797/22004/21345/13007/11475/76453/227753/53318/109624/19252/55948/22352/72333	13
				4	TURASHVILI_BREAST_DUCTAL_CARCINOMA_VS_DUCTAL_NORMAL_DN	TURASHVILI_BREAST_DUCTAL_CARCINOMA_VS_DUCTAL_NORMAL_DN	11/36	186/17218	8.25e-14	2.67e-11	1.6e-11	16664/12797/21345/13039/16667/17880/107589/19663/17133/53318/19252	11
				5	REACTOME_SMOOTH_MUSCLE_CONTRACTION	REACTOME_SMOOTH_MUSCLE_CONTRACTION	6/36	37/17218	1.2e-10	3.03e-08	1.82e-08	22004/11475/98932/17880/107589/109624	6
			C5	1	GO_CONTRACTILE_FIBER	GO_CONTRACTILE_FIBER	9/36	232/16124	1.52003e-09	1.92132e-06	1.40163e-06	22004/13007/11475/15507/98932/17880/53318/109624/72333	9
				2	GO_STRUCTURAL_CONSTITUENT_OF_MUSCLE	GO_STRUCTURAL_CONSTITUENT_OF_MUSCLE	5/36	42/16124	3.32968e-08	2.10436e-05	1.53516e-05	22004/13007/98932/17880/53318	5
				3	GO_ACTIN_BINDING	GO_ACTIN_BINDING	9/36	424/16124	2.76944e-07	0.000102447	7.47366e-05	12797/22004/21345/17880/107589/227753/53318/109624/72333	9
				4	GO_MUSCLE_SYSTEM_PROCESS	GO_MUSCLE_SYSTEM_PROCESS	9/36	432/16124	3.242e-07	0.000102447	7.47366e-05	12797/22004/11475/98932/17880/107589/227753/109624/22352	9
				5	GO_MUSCLE_CONTRACTION	GO_MUSCLE_CONTRACTION	8/36	346/16124	7.42681e-07	0.00018775	0.000136966	12797/22004/11475/98932/17880/107589/109624/22352	8

## Sheet: Supplementary Data 6
Supplementary Data 6. Top correlated genes for the four distinct differentiation status in the mouse mammary epithelium.
	gene	Stem_cor_Giraddi	Stem_cor_Bach	Stem_cor_Pal	Stem_cor_This study	Stem_cor_TM	Stem_mean	Stem_rank	Stem_mean.inv	Stem_rank.inv	Basal_cor_Giraddi	Basal_cor_Bach	Basal_cor_Pal	Basal_cor_This study	Basal_cor_TM	Basal_mean	Basal_rank	Basal_mean.inv	Basal_rank.inv	Alv_cor_Giraddi	Alv_cor_Bach	Alv_cor_Pal	Alv_cor_This study	Alv_cor_TM	Alv_mean	Alv_rank	Alv_mean.inv	Alv_rank.inv	Hor_cor_Giraddi	Hor_cor_Bach	Hor_cor_Pal	Hor_cor_This study	Hor_cor_TM	Hor_mean	Hor_rank	Hor_mean.inv	Hor_rank.inv
	0610007P14Rik	-0.0927335	-0.0531368	-0.151177	-0.0706513	-0.0281952	-0.0791787	1709	0.0791787	10428	-0.0361736	0.113905	0.0402391	-0.0280981	0.128907	0.043756	9456	-0.043756	2681	0.094613	-0.107736	-0.026787	0.079792	-0.0703936	-0.00610225	7363	0.00610225	4774	-0.118172	-0.209629	-0.245436	-0.151136	-0.25132	-0.195139	628	0.195139	11509
	0610009B22Rik	-0.0605379	-0.0845074	-0.071417	-0.044281	-0.002458	-0.0526403	2826	0.0526403	9311	-0.00948289	0.0806086	0.0709321	-0.0127159	0.166739	0.0592162	10106	-0.0592162	2031	0.0022955	-0.117718	0.0019381	0.103841	-0.082718	-0.0184723	6033	0.0184723	6104	-0.0643908	-0.162344	-0.235884	-0.161696	-0.282027	-0.181268	729	0.181268	11408
	0610009L18Rik	0.0210716	0.0349625	-0.011156	-0.00709956	0.107381	0.0290319	10734	-0.0290319	1403	0.0406473	0.00361818	-0.00880931	0.0127562	0.163	0.0422424	9386	-0.0422424	2751	-0.0253587	0.0318811	0.0211241	-0.0665367	-0.0676678	-0.0213116	5741	0.0213116	6396	-0.0239019	-0.0286949	-0.0166979	0.026451	-0.198731	-0.0483149	3632	0.0483149	8505
	0610009O20Rik	-0.000749514	-0.0452127	-0.0240211	-0.0631488	-0.0206761	-0.0307616	4603	0.0307616	7534	-0.0068386	0.00873011	-0.0128499	-0.0443572	0.109905	0.0109179	7020	-0.0109179	5117	-0.0191774	-0.0450152	-0.0223279	-0.0576297	-0.0984343	-0.0485169	3207	0.0485169	8930	0.0214176	-0.0446835	0.0112599	0.03037	-0.155846	-0.0274964	4970	0.0274964	7167
	0610010F05Rik	-0.035696	-0.0796925	-0.0548405	-0.0543967	-0.00883008	-0.0466911	3211	0.0466911	8926	-0.000220623	0.0575849	-0.00918298	-0.0628185	0.0486548	0.00680353	6614	-0.00680353	5523	-0.055384	-0.115996	-0.0261733	-0.0371957	-0.0551409	-0.057978	2642	0.057978	9495	0.00262452	-0.0984545	-0.0319993	0.0463314	-0.0657183	-0.0294432	4841	0.0294432	7296
	0610010K14Rik	-0.211507	-0.0914702	-0.137972	-0.089154	0.0212999	-0.101761	1157	0.101761	10980	-0.05213	0.133257	-0.0223984	-0.0491093	0.194823	0.0408884	9310	-0.0408884	2827	-0.0456505	-0.175478	-0.0514098	0.0294055	-0.157324	-0.0800914	1667	0.0800914	10470	-0.122249	-0.212504	-0.0886844	-0.101762	-0.253107	-0.155661	955	0.155661	11182
	0610011F06Rik	0.190586	0.121816	-0.00595867	0.0312776	0.16343	0.10023	11825	-0.10023	312	0.341161	0.430275	0.231788	0.119106	0.360531	0.296572	12044	-0.296572	93	0.0165462	-0.291304	-0.10473	0.13246	-0.219323	-0.0932703	1266	0.0932703	10871	-0.410258	-0.482376	-0.342316	-0.332252	-0.470006	-0.407442	79	0.407442	12058
	0610012G03Rik	0.0266902	-0.0851941	-0.181461	-0.07065	0.0214495	-0.0578331	2515	0.0578331	9622	-0.0208115	0.201262	0.0120668	-0.00829363	0.148039	0.0664525	10341	-0.0664525	1796	-0.012337	-0.283399	-0.136294	-0.0510826	-0.182153	-0.133053	662	0.133053	11475	0.0903887	-0.214633	-0.106409	-0.0552354	-0.141104	-0.0853985	2147	0.0853985	9990
	0610030E20Rik	0.0717739	-0.0152154	-0.0268642	-0.0197433	0.00335019	0.00266023	8916	-0.00266023	3221	0.0486794	0.130796	0.0490195	0.00975648	0.143375	0.0763253	10581	-0.0763253	1556	-0.0230936	-0.120843	-0.0674931	-0.0577455	-0.132854	-0.080406	1658	0.080406	10479	0.0218989	-0.178437	-0.0625187	0.00337825	-0.180209	-0.0791774	2340	0.0791774	9797
	0610037L13Rik	0.0324013	-0.0112433	-0.0940289	-0.0242581	-0.0324179	-0.0259094	5115	0.0259094	7022	-0.00281183	0.0550356	0.00642012	-0.0262261	0.0441038	0.0153043	7408	-0.0153043	4729	0.0336841	-0.060145	-0.0352271	0.00789782	-0.0444679	-0.0196516	5916	0.0196516	6221	0.0134614	-0.0778901	-0.0908883	0.00650303	-0.047697	-0.0393022	4153	0.0393022	7984
	0610039K10Rik	0.0335787	0.00204892	0.00866503	-0.0270285	-0.00630716	0.00219138	8862	-0.00219138	3275	0.0362247	0.0383075	0.0249987	-0.0104236	0.0500335	0.0278282	8501	-0.0278282	3636	0.00227437	-0.0282076	-0.0178546	-0.0164912	-0.0669246	-0.0254407	5276	0.0254407	6861	-0.0282187	-0.0534963	-0.0160341	-0.0156291	-0.0730467	-0.037285	4288	0.037285	7849
	0610040B10Rik	-0.000859953	-0.0446747	-0.0113668	-0.0210722	-0.00933926	-0.0174626	6196	0.0174626	5941	0.00943236	0.0605168	0.0127497	-0.00207119	0.0557779	0.0272811	8452	-0.0272811	3685	-0.00910688	-0.0851729	-0.00154499	0.0249089	-0.0244061	-0.0190644	5974	0.0190644	6163	-0.0121494	-0.0931266	-0.0364726	-0.0610509	-0.100734	-0.0607066	3053	0.0607066	9084
	0610040J01Rik	0.0395577	-0.0334323	-0.0441299	-0.0192431	0.116171	0.0117846	9809	-0.0117846	2328	0.0882923	0.205577	0.130244	0.0349108	0.221075	0.13602	11473	-0.13602	664	-0.0642652	-0.231107	-0.0887655	0.0469651	-0.149901	-0.0974147	1172	0.0974147	10965	-0.0506518	-0.241114	-0.212877	-0.169547	-0.260044	-0.186847	684	0.186847	11453
	0610043K17Rik	0.0108671	-0.00216423	0.00797803	-0.0332712	0.0650015	0.00968223	9613	-0.00968223	2524	0.0140114	-0.0324979	-0.00540242	-0.033548	0.0975396	0.00802054	6738	-0.00802054	5399	-0.0153933	0.0157554	0.00579513	-0.0215404	-0.0583016	-0.014737	6441	0.014737	5696	0.00904197	0.0297215	0.0108801	0.0343524	-0.0832189	0.000155414	7176	-0.000155414	4961
	1110001J03Rik	-0.111826	-0.0444154	-0.204516	-0.0919426	-0.0560544	-0.101751	1158	0.101751	10979	0.0240823	0.0788775	-0.0325991	-0.0743948	0.0311097	0.00541512	6468	-0.00541512	5669	-0.0590777	-0.110887	-0.0724005	-0.0456585	-0.00902135	-0.0594091	2563	0.0594091	9574	-0.140592	-0.122762	-0.110598	0.0370662	-0.0807029	-0.0835176	2208	0.0835176	9929
	1110002L01Rik	0.00268889	0.0110155	-0.0240774	-0.0197598	0.111568	0.0162869	10151	-0.0162869	1986	-0.0037611	0.0556011	-0.00623571	-0.00752483	0.0792827	0.0234724	8133	-0.0234724	4004	0.0152253	-0.0372512	-0.0107538	-0.0168343	-0.00188865	-0.0103005	6920	0.0103005	5217	-0.00475099	-0.0750622	-0.0167062	-0.00237515	-0.0573211	-0.0312431	4739	0.0312431	7398
	1110004E09Rik	-0.0379159	-0.0141498	-0.0602198	-0.0485659	0.0175949	-0.0286513	4823	0.0286513	7314	0.0202989	0.128826	0.0471253	0.00234135	0.110811	0.0618805	10202	-0.0618805	1935	0.00585775	-0.133125	-0.00024785	-0.0545226	-0.11545	-0.0594976	2557	0.0594976	9580	-0.0967723	-0.15835	-0.179189	-0.0513918	-0.120116	-0.121164	1373	0.121164	10764
	1110004F10Rik	-0.251281	-0.0370703	-0.104749	0.00881864	-0.0948874	-0.0958338	1268	0.0958338	10869	-0.122659	0.0611219	0.00591067	0.0288322	0.00349366	-0.00466021	5474	0.00466021	6663	-0.0508018	-0.0566456	-0.0112757	0.0413459	0.0121377	-0.0130479	6625	0.0130479	5512	-0.0290052	-0.111464	-0.137553	-0.0911769	-0.0485967	-0.0835591	2207	0.0835591	9930
	1110008F13Rik	-0.210469	-0.107328	-0.175842	-0.0741792	-0.246197	-0.162803	428	0.162803	11709	-0.289853	0.125378	-0.0975073	-0.0764251	-0.267817	-0.121245	864	0.121245	11273	0.096625	-0.248689	-0.0253778	-0.131919	0.185026	-0.024867	5343	0.024867	6794	0.183033	-0.0714827	-4.30652e-05	0.167586	0.232269	0.102272	11071	-0.102272	1066
	1110008L16Rik	0.0689751	-0.0975242	-0.0914731	-0.0703622	0.0751217	-0.0230526	5465	0.0230526	6672	0.127005	0.20663	0.0390514	-0.0305075	0.224126	0.113261	11203	-0.113261	934	-0.0757292	-0.30927	-0.083795	-0.0818528	-0.169884	-0.144106	562	0.144106	11575	-0.0736035	-0.238302	-0.123785	0.00270902	-0.28638	-0.143872	1073	0.143872	11064
	1110008P14Rik	0.18878	0.0621269	-0.102549	-0.0484023	0.0300423	0.0259996	10632	-0.0259996	1505	0.0869448	0.21294	0.00211419	0.0132697	0.0690961	0.076873	10593	-0.076873	1544	0.0976855	-0.160865	-0.0386217	0.162554	-0.0180913	0.00853227	8775	-0.00853227	3362	-0.00430898	-0.223259	-0.0765635	-0.282175	-0.16496	-0.150253	1002	0.150253	11135
	1110012L19Rik	0.033381	-0.0271326	-0.0542104	-0.0414966	-0.0896841	-0.0358285	4101	0.0358285	8036	-0.0536131	-0.0182004	-0.0489442	-0.0362484	0.0205588	-0.0272894	3643	0.0272894	8494	0.0867256	0.0298626	0.0589651	0.0722012	0.0142676	0.0524044	10723	-0.0524044	1414	0.0418537	-0.0342877	-0.0386436	-0.0647132	-0.131214	-0.0454009	3797	0.0454009	8340
	1110017D15Rik	0.0431864	0.0347826	0.00445183	0.0309747	0.0122765	0.0251344	10596	-0.0251344	1541	0.0294741	0.0322176	0.0191243	0.0295126	0.0676519	0.0355961	9038	-0.0355961	3099	0.0397346	0.0146349	0.0218129	0.0341642	-0.043554	0.0133585	9127	-0.0133585	3010	-0.0421565	-0.0546965	-0.0531277	-0.0493212	-0.100707	-0.0600019	3087	0.0600019	9050
	1110020A21Rik	-0.0084798	-0.038714	-0.0253048	-0.0624363	-0.00262065	-0.0275111	4960	0.0275111	7177	0.00407467	0.0249925	-0.00587425	-0.0419126	0.013385	-0.00106693	5822	0.00106693	6315	-0.0118113	-0.0624245	-0.0230439	-0.0888523	-0.0231337	-0.0418531	3695	0.0418531	8442	-0.0105781	-0.0366529	0.00527774	0.06044	-0.0147024	0.00075688	7220	-0.00075688	4917
	1110032A03Rik	0.03609	0.0190256	-0.00813649	0.000645221	0.117743	0.0330734	10868	-0.0330734	1269	0.0729585	0.171567	0.075575	0.0475246	0.241023	0.12173	11297	-0.12173	840	-0.02496	-0.132559	-0.0220883	0.0495646	-0.14889	-0.0557865	2774	0.0557865	9363	-0.0697946	-0.211787	-0.130292	-0.150061	-0.323362	-0.177059	769	0.177059	11368
	1110032F04Rik	0.0186963	-0.0916755	-0.0508127	-0.00556671	-0.0413	-0.0341317	4266	0.0341317	7871	-0.021592	0.0194215	-0.0237545	-0.0120587	-0.0824486	-0.0240865	3856	0.0240865	8281	0.00814981	-0.091557	-0.0280971	-0.00669349	0.0755771	-0.00852414	7107	0.00852414	5030	0.0587181	-0.0459372	0.00547675	0.0323556	0.0800697	0.0261366	8943	-0.0261366	3194
	1110034G24Rik	0.00165981	-0.0314255	-0.0198022	-0.00326705	-0.0103285	-0.0126327	6854	0.0126327	5283	-0.0313648	-0.01572	-0.0221877	-0.0125951	0.0335289	-0.00966776	5006	0.00966776	7131	0.0251503	0.000283127	0.0103474	-0.016861	-0.0206473	-0.00034549	7988	0.00034549	4149	0.0362949	-0.0138911	-0.00538217	0.0328188	-0.0606366	-0.00215921	6988	0.00215921	5149
	1110037F02Rik	0.000347304	-0.067845	-0.0411498	-0.0480418	-0.0591113	-0.0431601	3450	0.0431601	8687	-0.0216265	0.0509086	-0.0216041	-0.0346428	0.024029	-0.000587155	5881	0.000587155	6256	-0.0184628	-0.107032	-0.0137742	-0.0840894	-0.0379426	-0.0522602	2975	0.0522602	9162	0.0611016	-0.0747419	-0.00910586	0.0708789	-0.0349067	0.00264523	7369	-0.00264523	4768
	1110038F14Rik	-0.0371712	-0.0659705	-0.111151	-0.0555104	-0.0763219	-0.069225	2022	0.069225	10115	-0.0979934	0.0815689	-0.0351509	-0.0370873	0.00220924	-0.0172907	4341	0.0172907	7796	0.0550456	-0.104106	0.00171224	-0.0213406	-0.00305212	-0.0143482	6486	0.0143482	5651	0.0879651	-0.135481	-0.0900644	0.016087	-0.0422017	-0.0327391	4622	0.0327391	7515
	1110046J04Rik	0.0339027	-0.00962376	-0.01708	-0.0232415	-0.0525027	-0.0137091	6711	0.0137091	5426	-0.0143848	-0.0788562	-0.0234213	-0.0302387	-0.0433457	-0.0380494	3020	0.0380494	9117	0.0174855	0.0635691	-0.00205698	-0.0709135	0.0520199	0.0120208	9030	-0.0120208	3107	0.0518686	0.0744217	0.0271475	0.092719	0.0226194	0.0537552	10089	-0.0537552	2048
	1110051M20Rik	-0.0304548	0.011926	-0.0940937	-0.0415498	-0.0694461	-0.0447237	3342	0.0447237	8795	-0.0377378	-0.0295993	-0.0983358	-0.0384886	-0.0552685	-0.051886	2398	0.051886	9739	0.0185532	0.0608506	0.0522032	-0.00954579	0.0722524	0.0388627	10351	-0.0388627	1786	0.00252557	0.00461993	0.0191848	0.0239278	0.00925897	0.0119034	8042	-0.0119034	4095
	1110059E24Rik	0.000724709	-0.0519741	-0.0946466	-0.064663	-0.0070333	-0.0435185	3427	0.0435185	8710	0.0125318	0.0962715	-0.00867908	-0.0387092	0.0437924	0.0210415	7940	-0.0210415	4197	0.037797	-0.0894274	-0.0276696	0.03349	-0.0310488	-0.0153718	6382	0.0153718	5755	-0.0608934	-0.181702	-0.0837521	-0.0708911	-0.0928274	-0.0980131	1821	0.0980131	10316
	1110059G10Rik	-0.0195863	-0.0596595	-0.0567918	-0.0337267	-0.0178112	-0.0375151	3944	0.0375151	8193	-0.0782038	0.0948261	-0.00657724	-0.0210166	-0.0264264	-0.00747959	5203	0.00747959	6934	0.0591802	-0.10789	0.00239703	-0.0306749	0.0519073	-0.00501603	7478	0.00501603	4659	0.0698816	-0.147016	-0.0616656	0.0136579	0.0248848	-0.0200514	5519	0.0200514	6618
	1110065P20Rik	-0.0454319	-0.0556398	-0.147453	-0.0858605	-0.0537555	-0.0776282	1750	0.0776282	10387	-0.0265773	0.0707534	-0.0299488	-0.054989	0.0277337	-0.00260561	5660	0.00260561	6477	0.0355754	-0.081361	-0.0187519	0.094077	0.00338713	0.00658531	8612	-0.00658531	3525	-0.0528121	-0.136478	-0.0996513	-0.124925	-0.11599	-0.105971	1641	0.105971	10496
	1190002N15Rik	-0.0020622	-0.0499949	-0.0180127	-0.0755531	-0.068275	-0.0427796	3484	0.0427796	8653	-0.167086	-0.237684	-0.0644995	-0.119333	-0.154077	-0.148536	628	0.148536	11509	0.14104	0.189528	0.0396852	-0.016211	0.128399	0.0964883	11421	-0.0964883	716	0.164579	0.213511	0.0527063	0.139772	0.129601	0.140034	11447	-0.140034	690
	1190005I06Rik	-0.110885	-0.0257957	-0.0875699	-0.0939346	-0.0800913	-0.0796553	1691	0.0796553	10446	-0.124946	-0.237645	-0.0942066	-0.101064	-0.0542038	-0.122413	853	0.122413	11284	0.0241752	0.211084	0.0375758	0.0108558	0.0397455	0.0646872	10988	-0.0646872	1149	0.0512069	0.214766	0.0294775	0.0496866	-0.00383274	0.0682608	10463	-0.0682608	1674
	1190007I07Rik	-0.0552167	-0.0977089	-0.117536	-0.0873073	-0.0711723	-0.0857882	1511	0.0857882	10626	0.0051669	0.0104449	-0.0256115	-0.0594405	0.0750452	0.00112099	6020	-0.00112099	6117	-0.0332706	-0.0930905	-0.0406738	-0.0341718	-0.0957484	-0.059391	2565	0.059391	9572	-0.0505817	-0.0519527	-0.0613572	-0.00722229	-0.146751	-0.0635729	2929	0.0635729	9208
	1300002E11Rik	-0.025293	-0.0607007	-0.0628553	-0.01029	0.0459726	-0.0226333	5510	0.0226333	6627	-0.0336705	0.0345673	-0.0060859	-0.00779983	0.14932	0.0272663	8450	-0.0272663	3687	0.000395762	-0.0917818	-0.0520889	-0.135565	-0.194828	-0.0947737	1242	0.0947737	10895	0.0276551	-0.0574829	-0.0146472	0.145442	-0.105812	-0.000968837	7092	0.000968837	5045
	1300017J02Rik	0.00864862	-0.0228061	0.00710821	-0.0271064	-0.0410884	-0.0150488	6543	0.0150488	5594	-0.00409909	-0.0371586	0.0169867	-0.0362129	0.0168193	-0.00873292	5093	0.00873292	7044	-0.0054189	0.0147851	-0.0292916	-0.00863474	-0.0461266	-0.0149373	6424	0.0149373	5713	0.0185225	0.0321439	0.00796889	0.0271064	-0.0337708	0.0103942	7939	-0.0103942	4198
	1500009L16Rik	-0.0208876	-0.0964374	-0.158495	-0.114204	-0.123047	-0.102614	1148	0.102614	10989	-0.125599	-0.149131	-0.175031	-0.178041	-0.184653	-0.162491	531	0.162491	11606	0.0972471	0.112866	0.0580835	0.0755777	0.157739	0.100303	11457	-0.100303	680	0.107038	0.115773	0.0847684	0.120385	0.149776	0.115548	11226	-0.115548	911
	1500011B03Rik	-0.0373864	0.0360552	-0.0502822	-0.0387528	0.0347091	-0.0111314	7080	0.0111314	5057	-0.0303226	0.13058	0.0320484	-0.0161275	0.137016	0.0506388	9760	-0.0506388	2377	0.0160143	-0.0423982	0.0230605	0.0865402	-0.0453594	0.00757148	8686	-0.00757148	3451	-0.00856762	-0.20066	-0.144287	-0.120179	-0.221687	-0.139076	1135	0.139076	11002
	1500011K16Rik	-0.0357967	0.0162525	-0.139087	-0.0175598	-0.122254	-0.059689	2414	0.059689	9723	0.0341341	0.0169248	0.00336131	0.045901	0.082543	0.0365728	9101	-0.0365728	3036	0.0308905	0.0315597	-0.0225701	0.202148	-0.0363111	0.0411435	10416	-0.0411435	1721	-0.139604	-0.0781605	-0.160468	-0.332948	-0.222403	-0.186717	686	0.186717	11451
	1500015O10Rik	-0.00485122	-0.236306	-0.163034	-0.0914708	-0.392048	-0.177542	331	0.177542	11806	-0.62635	-0.252716	-0.640529	-0.374387	-0.54444	-0.487684	29	0.487684	12108	0.579798	0.160692	0.493783	0.239306	0.485635	0.391843	12100	-0.391843	37	0.606524	0.195199	0.530654	0.394667	0.463977	0.438204	12104	-0.438204	33
	1600002H07Rik	-0.00949634	-0.0530722	-0.0485619	-0.0493961	-0.0118046	-0.0344662	4226	0.0344662	7911	-0.0138119	0.0200453	0.00182304	-0.0297523	0.061169	0.0078946	6724	-0.0078946	5413	0.00259941	-0.0442978	-0.0131163	-0.0208598	-0.059068	-0.0269485	5109	0.0269485	7028	-0.00346377	-0.0638196	-0.0562452	-0.00278196	-0.109319	-0.0471258	3705	0.0471258	8432
	1600002K03Rik	0.0395177	-0.0211583	-0.0714714	-0.00882758	-0.0803322	-0.0284544	4847	0.0284544	7290	-0.0123475	0.170612	0.0117946	0.00911683	0.00744458	0.0373242	9132	-0.0373242	3005	0.0399025	-0.186755	-0.0520023	-0.0282143	0.0347412	-0.0384655	3980	0.0384655	8157	0.0334651	-0.186888	-0.0632946	0.00532613	-0.0986204	-0.0620023	2993	0.0620023	9144
	1600012H06Rik	0.0874042	0.0145391	-0.0370321	0.0234325	0.0340248	0.0244737	10568	-0.0244737	1569	0.0216574	0.154213	0.041496	0.0544882	0.121338	0.0786385	10635	-0.0786385	1502	0.0420159	-0.125975	-0.0256312	-0.00711875	-0.0699851	-0.0373387	4071	0.0373387	8066	0.0264817	-0.176457	-0.097431	-0.0607541	-0.12062	-0.085756	2139	0.085756	9998
	1600014C10Rik	-0.019472	-0.0142694	-0.219301	-0.119937	0.0400042	-0.0665951	2133	0.0665951	10004	-0.109756	0.0219	-0.628666	-0.195264	0.130193	-0.156319	572	0.156319	11565	0.0838074	-0.0260262	0.48481	0.175959	-0.0908903	0.125532	11623	-0.125532	514	0.0975853	-0.0410767	0.449543	0.0721354	-0.184646	0.0787084	10696	-0.0787084	1441
	1600020E01Rik	0.0269135	-0.0185687	-0.0334836	-0.0578808	-0.0191023	-0.0204244	5788	0.0204244	6349	-0.0564968	0.0266961	-0.0412359	-0.0807614	-0.0738428	-0.0451282	2676	0.0451282	9461	0.0558063	-0.0359732	0.0264186	-0.0210226	0.0735303	0.0197519	9556	-0.0197519	2581	0.0788753	-0.043665	0.0191394	0.0838152	0.0581661	0.0392662	9567	-0.0392662	2570
	1700001C19Rik	-0.00683479	-0.00768511	-0.00879506	0.0180125	0.0623037	0.0114002	9779	-0.0114002	2358	-0.0091958	0.00793778	0.000801491	0.0216282	0.0670875	0.0176518	7631	-0.0176518	4506	0.00151149	-0.00909805	-0.00333476	-0.0105014	0.00956766	-0.00237101	7769	0.00237101	4368	0.0127594	-0.0172782	-0.0114211	0.000451303	-0.0813251	-0.0193627	5589	0.0193627	6548
	1700001L05Rik	0.00260721	-0.00898333	-0.0331373	-0.0663273	0.0427669	-0.0126148	6859	0.0126148	5278	-0.0248882	-0.0200903	-0.0218916	-0.052493	0.0607311	-0.0117264	4831	0.0117264	7306	0.0271103	0.0108145	-0.0074972	-0.0272189	-0.00096086	0.000449578	8058	-0.000449578	4079	0.0141992	0.0112569	0.00274377	0.00758067	-0.0464382	-0.00213154	6990	0.00213154	5147
	1700001L19Rik	0.00293381	-0.010318	-0.0268724	-0.0266044	0.00243591	-0.011685	6993	0.011685	5144	-0.0124453	0.0028282	-0.0264921	-0.0202614	0.0153162	-0.00821085	5133	0.00821085	7004	0.0215237	-0.0156754	0.0097797	-0.0329366	-0.0194114	-0.007344	7220	0.007344	4917	0.0040847	-0.00140677	-0.00238065	0.0256337	0.0128931	0.00776482	7756	-0.00776482	4381
	1700001O22Rik	-0.0170941	-0.0696013	-0.0591427	-0.0873807	-0.0093916	-0.0485221	3097	0.0485221	9040	0.0253734	0.0811267	0.0136452	-0.0448517	0.147025	0.0444638	9489	-0.0444638	2648	-0.0500329	-0.135406	-0.0350602	-0.0153667	-0.162299	-0.0796329	1686	0.0796329	10451	-0.0215923	-0.113425	-0.0755122	-0.0671536	-0.217991	-0.0991348	1790	0.0991348	10347
	1700001P01Rik	-0.000818373	-0.00285041	0.000606705	-0.0093669	-0.0203747	-0.00656073	7731	0.00656073	4406	-0.0215801	0.00727234	0.00590982	-0.00287879	-0.0139481	-0.00504497	5427	0.00504497	6710	0.00946375	-0.0131096	-0.0103192	-0.0274971	0.0114091	-0.00601061	7379	0.00601061	4758	0.0308056	-0.00279135	0.0011676	0.0246301	-0.00318962	0.0101245	7919	-0.0101245	4218
	1700003F12Rik	-0.00876795	-0.0173722	0.00608979	0.00656776	NA	NA	12137	NA	12137	0.00093608	0.0032329	0.00786484	0.0149254	NA	NA	12137	NA	12137	-0.0125045	-0.0191107	-0.00973115	-0.0531018	NA	NA	12137	NA	12137	0.00149773	-0.00719552	0.00342573	0.0334832	NA	NA	12137	NA	12137
	1700007K13Rik	-0.00113421	0.0211437	-0.0405616	0.0107512	0.0370965	0.00545913	9229	-0.00545913	2908	-0.0151015	0.00981394	-0.013446	2.85082e-05	0.0670962	0.00967823	6885	-0.00967823	5252	0.0190521	0.0170093	0.000484195	0.0765613	-0.020645	0.0184924	9470	-0.0184924	2667	0.000223018	-0.0219768	-0.0268161	-0.0614658	-0.0711284	-0.0362328	4366	0.0362328	7771
	1700007L15Rik	0.00559715	-0.0253898	-0.0549681	-0.0746236	0.0797972	-0.0139174	6682	0.0139174	5455	0.0100608	0.0525437	-0.00131685	-0.044377	0.0981456	0.0230112	8102	-0.0230112	4035	-0.00830637	-0.0608765	-0.0204547	-0.0437685	-0.0685439	-0.04039	3795	0.04039	8342	-0.00864265	-0.076028	-0.0471215	0.00529504	-0.115178	-0.0483351	3629	0.0483351	8508
	1700008O03Rik	0.0299598	-0.00217102	-0.0114713	0.000166341	-0.0284428	-0.00239179	8288	0.00239179	3849	0.00977087	0.0135995	0.00742064	0.000229815	0.0137207	0.00894831	6828	-0.00894831	5309	0.00447787	-0.019352	-0.006109	0.0134858	-0.0268856	-0.00687658	7284	0.00687658	4853	0.011441	-0.0201783	-0.0248035	-0.0149346	-0.0527761	-0.0202503	5505	0.0202503	6632
	1700010I14Rik	0.0203216	0.0325025	-0.00374166	0.00443114	0.0572081	0.0221443	10472	-0.0221443	1665	0.0334473	0.0646654	0.0471825	0.0167634	0.0867212	0.0497559	9728	-0.0497559	2409	0.0011946	-0.0099375	0.0159153	0.0373864	0.00999049	0.0109099	8949	-0.0109099	3188	-0.0388588	-0.0951897	-0.111654	-0.06484	-0.12096	-0.0863004	2126	0.0863004	10011
	1700011A15Rik	0.0153018	0.0100565	0.00223479	0.0145068	0.0576338	0.0199467	10367	-0.0199467	1770	0.0181126	0.0123572	0.00474904	0.00922825	0.0627593	0.0214413	7974	-0.0214413	4163	-0.0144504	0.00284128	0.00159944	0.0150312	-0.0707323	-0.0131422	6614	0.0131422	5523	-0.00259459	-0.0245453	-0.0127364	-0.0150006	-0.00375872	-0.0117271	6207	0.0117271	5930
	1700016C15Rik	0.0178139	-0.0028523	-0.0166072	0.0650037	0.0238149	0.0174346	10222	-0.0174346	1915	0.0367759	0.0442918	-0.0047313	0.0812567	0.0682789	0.0451744	9523	-0.0451744	2614	-0.0564081	-0.0749514	-0.0125482	-0.193545	-0.115637	-0.0906179	1342	0.0906179	10795	0.0110783	-0.0162414	-0.0029009	0.149757	-0.0329406	0.0217506	8684	-0.0217506	3453
	1700016K19Rik	-0.0345328	-0.0076153	-0.0539914	-0.0246004	-0.0276032	-0.0296686	4729	0.0296686	7408	-0.0161766	0.0288519	-0.0533978	-0.0167487	-0.0301953	-0.0175333	4326	0.0175333	7811	-0.00580204	-0.0188221	0.016642	0.00548259	0.0325309	0.00600628	8570	-0.00600628	3567	-0.0111143	-0.0512946	0.014604	-0.0120056	-0.00842162	-0.0136464	6053	0.0136464	6084
	1700017B05Rik	0.00602252	-0.0572589	-0.0365165	-0.0395132	-0.00065105	-0.0255834	5159	0.0255834	6978	0.00585109	0.0842204	0.0190022	-0.0462393	0.0277769	0.0181223	7669	-0.0181223	4468	-0.000127509	-0.123644	-0.000136226	0.0373768	-0.0114379	-0.0195939	5920	0.0195939	6217	0.000277818	-0.125177	-0.0954208	-0.0227949	-0.0407544	-0.0567738	3227	0.0567738	8910
	1700019D03Rik	-0.0453586	-0.0278657	-0.123962	-0.0633769	-0.10647	-0.0734067	1877	0.0734067	10260	-0.121722	-0.2249	-0.103712	-0.0792071	-0.050598	-0.116028	943	0.116028	11194	0.0946199	0.194374	0.0217813	0.036122	0.0448759	0.0783546	11210	-0.0783546	927	0.104519	0.212108	0.0384049	0.0394681	0.0372261	0.0863452	10869	-0.0863452	1268
	1700019G17Rik	0.0115111	-0.0313364	-0.00491875	-0.0323316	-0.0416917	-0.0197535	5873	0.0197535	6264	0.0262849	0.0338831	0.0201479	-0.0293704	0.0529842	0.020786	7921	-0.020786	4216	-0.0280104	-0.0431394	-0.01622	-0.0310122	-0.0735077	-0.0383779	3990	0.0383779	8147	-0.00558372	-0.0672801	-0.0250635	0.0317991	-0.116034	-0.0364325	4351	0.0364325	7786
	1700020I14Rik	0.0598639	-0.00386105	-0.0722823	-0.0238315	0.0462765	0.00123311	8742	-0.00123311	3395	0.0174941	-0.0238389	0.0246343	-0.0239157	0.217274	0.0423295	9389	-0.0423295	2748	-0.0155913	0.0399812	-0.054464	-0.0430464	-0.211831	-0.0569904	2701	0.0569904	9436	0.073382	-0.034088	-0.0969555	0.0486468	-0.231234	-0.0480497	3655	0.0480497	8482
	1700021F05Rik	-0.0209508	-0.0637537	-0.102855	-0.0494952	-0.0211928	-0.0516496	2881	0.0516496	9256	-0.0424745	0.025556	-0.0101872	-0.0157591	0.0391766	-0.000737652	5860	0.000737652	6277	-0.0177962	-0.0672814	-0.0457425	-0.0519291	-0.0534472	-0.0472393	3280	0.0472393	8857	0.0679714	-0.0686303	-0.072301	-0.00745444	-0.0336201	-0.0228069	5322	0.0228069	6815
	1700023F06Rik	0.000844835	0.0274977	-0.0689771	-0.108639	-0.0495621	-0.0397671	3724	0.0397671	8413	-0.0162511	-0.10034	-0.0183732	-0.0801297	-0.0367087	-0.0503605	2466	0.0503605	9671	0.0568315	0.158245	0.023864	0.221995	0.134749	0.119137	11586	-0.119137	551	-0.0399368	0.048858	-0.0687116	-0.248199	-0.0997557	-0.0815491	2272	0.0815491	9865
	1700024P16Rik	0.0154803	0.0237332	0.0381728	0.0354645	0.0633873	0.0352476	10937	-0.0352476	1200	0.0252553	0.101772	0.0671951	0.0394929	0.0859148	0.0639261	10257	-0.0639261	1880	-0.0592045	-0.157913	-0.10897	-0.119984	-0.130359	-0.115286	871	0.115286	11266	0.0349682	-0.0173562	0.0364241	0.102383	-0.0308687	0.02511	8888	-0.02511	3249
	1700025G04Rik	-0.0225399	-0.164084	-0.109066	-0.0429511	-0.237254	-0.115179	909	0.115179	11228	-0.222797	-0.331669	-0.145402	-0.156185	-0.437608	-0.258732	213	0.258732	11924	0.0280402	0.160887	-0.0319243	-0.176596	0.309567	0.0579947	10853	-0.0579947	1284	0.3586	0.351201	0.172567	0.43568	0.452667	0.354143	12048	-0.354143	89
	1700028J19Rik	-0.0140536	-0.0186798	-0.0421426	0.00707813	-0.0168088	-0.0169213	6275	0.0169213	5862	-0.0321599	0.00959089	-0.0206537	-0.00283215	0.027827	-0.00364559	5583	0.00364559	6554	0.0258668	-0.0209676	-0.00737632	-0.0185601	-0.044461	-0.0130997	6618	0.0130997	5519	0.023437	-0.0191746	-0.0092144	0.0249923	-0.0289928	-0.0017905	7020	0.0017905	5117
	1700029I15Rik	0.00933781	0.00891565	0.0154422	-0.0145796	0.00848364	0.00551993	9237	-0.00551993	2900	-0.000360359	0.0184809	0.0216967	-0.00330289	0.051583	0.0176195	7625	-0.0176195	4512	0.0174639	-0.0104675	-0.00178159	-0.0165088	-0.0505501	-0.0123688	6693	0.0123688	5444	-0.00704953	-0.0291176	-0.0184507	-0.00103425	-0.0424538	-0.0196212	5558	0.0196212	6579
	1700029J07Rik	0.0035247	0.0279451	-0.0046559	-0.00460342	0.058365	0.0161151	10138	-0.0161151	1999	0.0116583	0.0322825	0.00502152	-0.0101957	0.0942356	0.0266004	8387	-0.0266004	3750	-0.00272024	0.00546513	0.00587021	0.0356559	-0.0214986	0.00455448	8446	-0.00455448	3691	-0.0189123	-0.0541429	-0.0248828	-0.0421601	-0.138416	-0.0557027	3288	0.0557027	8849
	1700030J22Rik	-0.0018256	-0.000417994	-0.0123116	0.00523199	-0.00770469	-0.00340558	8148	0.00340558	3989	-0.00189966	0.0273177	0.0186436	0.0145904	-0.0298704	0.00575631	6504	-0.00575631	5633	-0.00594832	-0.0236435	-0.0137268	-0.00154476	0.00692959	-0.00758676	7192	0.00758676	4945	0.00447945	-0.0375071	-0.0384591	-0.0181787	0.0155517	-0.0148228	5934	0.0148228	6203
	1700030K09Rik	-0.011967	-0.0269696	-0.0125593	-0.0213176	-0.0327348	-0.0211096	5693	0.0211096	6444	-0.0894044	-0.018482	-0.00544523	-0.0145189	0.0264726	-0.0202756	4111	0.0202756	8026	0.0640957	0.0101083	-0.00378333	0.00373975	-0.0294196	0.00894816	8809	-0.00894816	3328	0.085384	-0.00791909	-0.0144664	-0.0108646	-0.0521666	-6.55514e-06	7158	6.55514e-06	4979
	1700037C18Rik	-0.00169329	0.0248139	-0.0425952	-0.0601196	0.0791808	-8.26778e-05	8599	8.26778e-05	3538	-0.00359296	0.0905196	0.0102679	-0.040394	0.155309	0.042422	9396	-0.042422	2741	0.00300751	-0.0744141	-0.0131841	-0.039814	-0.098953	-0.0446715	3472	0.0446715	8665	0.00261579	-0.0951552	-0.0609825	0.00548308	-0.17126	-0.0638597	2916	0.0638597	9221
	1700037H04Rik	-0.0408962	-0.0555207	-0.100128	-0.0950517	0.0338611	-0.0515471	2887	0.0515471	9250	0.00120841	0.114629	-0.00870376	-0.0748353	0.197894	0.0460385	9561	-0.0460385	2576	-0.0389949	-0.133435	-0.0601691	-0.0600473	-0.184894	-0.095508	1218	0.095508	10919	-0.0198267	-0.176814	-0.0523139	0.0296521	-0.2491	-0.0936804	1937	0.0936804	10200
	1700040L02Rik	-0.0432822	-0.0771274	-0.0101762	-0.0336645	0.011679	-0.0305142	4630	0.0305142	7507	-0.032564	0.0173109	-0.0296495	-0.0233934	-0.0566269	-0.0249846	3806	0.0249846	8331	-0.0168453	-0.0878539	0.0125971	-0.0561084	0.0446222	-0.0207177	5798	0.0207177	6339	0.0132959	-0.0324176	0.0218985	0.0476737	0.0445291	0.0189959	8511	-0.0189959	3626
	1700048O20Rik	-0.0148896	-0.0376033	-0.0276511	-0.0754721	-0.0781747	-0.0467582	3202	0.0467582	8935	-0.011984	-0.0249906	-0.0170699	-0.0710792	-0.0346667	-0.0319581	3359	0.0319581	8778	0.00314776	-0.00539738	-0.0049938	-0.0928173	0.0210527	-0.0158016	6328	0.0158016	5809	-0.00795124	0.0120404	0.00760347	0.0973037	0.0219743	0.0261941	8950	-0.0261941	3187
	1700049G17Rik	0.0286024	-0.0231963	-0.0108857	-0.029868	-0.0103843	-0.00914638	7362	0.00914638	4775	0.00180992	0.0304253	0.00393894	-0.0103383	0.0120946	0.00758611	6694	-0.00758611	5443	-0.00287055	-0.0413772	0.00426033	-0.00751356	-0.0266962	-0.0148394	6434	0.0148394	5703	0.0342033	-0.0549968	-0.0264418	-0.0303225	-0.0342764	-0.0223668	5355	0.0223668	6782
	1700056E22Rik	0.0228246	0.0298383	-0.0195051	-0.0557292	0.0755792	0.0106016	9709	-0.0106016	2428	0.0301643	0.105624	0.0157926	-0.0263895	0.117408	0.0485199	9676	-0.0485199	2461	0.0278214	-0.0294118	0.00491929	0.0602395	-0.00905584	0.0109025	8945	-0.0109025	3192	-0.0536039	-0.168576	-0.0632314	-0.120015	-0.200067	-0.121099	1374	0.121099	10763
	1700061G19Rik	0.00250856	-0.00269499	0.00531751	-0.0377948	-0.0619732	-0.0189274	5992	0.0189274	6145	-0.0225263	-0.0237543	0.0107381	-0.0449871	-0.0656283	-0.0292316	3525	0.0292316	8612	0.0184806	0.0159572	-0.00117096	-0.00715112	0.0507517	0.0153735	9261	-0.0153735	2876	0.0284915	0.0238192	-0.0117317	0.0159666	0.0377353	0.0188562	8504	-0.0188562	3633
	1700065D16Rik	-0.010054	-0.0352538	-0.00674206	-0.0118898	-0.0325756	-0.0193031	5932	0.0193031	6205	0.00345044	-0.00169843	-0.00565174	-0.00482491	0.0132125	0.000897568	5999	-0.000897568	6138	-0.0124414	-0.0253492	0.00354673	-0.015277	-0.0151488	-0.0129339	6637	0.0129339	5500	-0.00924321	-0.0101784	-0.00142133	0.00233036	-0.0492051	-0.0135435	6066	0.0135435	6071
	1700066B19Rik	0.014217	-0.0109076	-0.0303093	-0.0549979	-0.0424001	-0.0248796	5246	0.0248796	6891	0.0229391	0.00874471	0.00424471	-0.0397706	0.0603875	0.0113091	7061	-0.0113091	5076	0.013159	-0.00910983	-0.00354395	-0.0217317	-0.0644394	-0.0171332	6182	0.0171332	5955	-0.041328	-0.026904	-0.0460837	-0.00213305	-0.141584	-0.0516066	3474	0.0516066	8663
	1700066M21Rik	0.00715463	-0.0795901	-0.0421851	-0.0322153	-0.0274617	-0.0348595	4190	0.0348595	7947	-0.0475693	-0.0192522	-0.0210775	-0.0389531	-0.0125456	-0.0278795	3614	0.0278795	8523	0.0379953	-0.038924	-0.0193153	-0.0181506	-0.0153475	-0.0107484	6864	0.0107484	5273	0.0518633	-0.00739999	0.004611	0.0624061	0.00551459	0.023399	8799	-0.023399	3338
	1700086O06Rik	-0.00349978	-0.03673	-0.021635	0.00160731	0.040274	-0.0039967	8080	0.0039967	4057	0.00620402	0.0671716	0.0296744	0.0329874	0.128788	0.052965	9868	-0.052965	2269	-0.0233898	-0.10667	-0.0669621	-0.166749	-0.144796	-0.101713	1084	0.101713	11053	0.0105613	-0.0711801	-0.0113997	0.118928	-0.101732	-0.0109646	6288	0.0109646	5849
	1700088E04Rik	-0.00307812	0.0348267	-0.00831511	0.00395804	0.00845965	0.00717023	9396	-0.00717023	2741	0.000245198	0.0510353	0.016234	0.024703	0.0481466	0.0280728	8519	-0.0280728	3618	-0.00364744	-0.0273849	-0.0253186	-0.00159817	-0.0449664	-0.0205831	5808	0.0205831	6329	-0.00801681	-0.0499811	-0.0233074	-0.0416343	-0.0882165	-0.0422312	3977	0.0422312	8160
	1700092M07Rik	-0.00261711	-0.012535	-0.0276075	-0.0365385	-0.039178	-0.0236952	5382	0.0236952	6755	-0.0172657	0.0112912	-0.00828532	-0.0311653	-0.018038	-0.0126926	4740	0.0126926	7397	0.0114864	-0.0231158	-0.00799333	-0.0144792	0.0165439	-0.0035116	7644	0.0035116	4493	0.021554	-0.00597131	-0.0121356	0.0118018	0.0111698	0.00528374	7572	-0.00528374	4565
	1700102P08Rik	0.0104369	-0.0214968	-0.0113558	0.00762284	0.0072833	-0.00150193	8423	0.00150193	3714	-0.00873871	-0.0118734	-0.0175746	0.0125232	-0.00719026	-0.00657076	5277	0.00657076	6860	0.00794592	-0.00100674	0.00685642	-0.039857	0.0143031	-0.00235166	7773	0.00235166	4364	0.0256846	0.00238862	0.00916713	0.0271639	0.00408858	0.0136986	8169	-0.0136986	3968
	1700109H08Rik	0.00731806	0.000939853	0.000254195	-0.0304128	-0.00307324	-0.00499478	7956	0.00499478	4181	-0.0390081	0.0282433	-0.00138271	-0.022973	0.00887323	-0.00524947	5409	0.00524947	6728	0.0287641	-0.0321527	-0.0010205	-0.0230442	0.00161958	-0.00516675	7461	0.00516675	4676	0.0523133	-0.0314343	0.00160944	0.0241541	-0.010687	0.00719113	7705	-0.00719113	4432
	1700112E06Rik	-0.00483195	0.000324507	-0.0206432	-0.0297969	0.0488079	-0.00122792	8459	0.00122792	3678	0.00740582	0.0294079	0.0338361	-0.00538086	0.0987705	0.0328079	8835	-0.0328079	3302	-0.0367972	-0.0349312	-0.0108793	-0.0313995	-0.081676	-0.0391366	3907	0.0391366	8230	0.0192741	-0.0251607	-0.083793	-0.0196638	-0.0777771	-0.0374241	4279	0.0374241	7858
	1700113A16Rik	0.0494574	-0.0576815	-0.0433472	-0.0485477	0.0153789	-0.016948	6271	0.016948	5866	0.0204265	0.0486131	-0.0160609	-0.0275876	0.0383479	0.0127478	7181	-0.0127478	4956	-0.0191369	-0.0997906	-0.0145099	-0.0537814	-0.0185421	-0.0411522	3737	0.0411522	8400	0.0375511	-0.0686353	-0.00623863	0.0346328	-0.0429853	-0.00913509	6435	0.00913509	5702
	1700123O20Rik	-0.046421	-0.0478482	-0.11985	-0.0572876	-0.0192391	-0.0581291	2497	0.0581291	9640	-0.152084	0.148235	0.00178684	-0.0418352	-0.0061067	-0.0100008	4983	0.0100008	7154	0.0674456	-0.186509	0.00696517	0.0370908	-0.0256867	-0.0201388	5856	0.0201388	6281	0.168912	-0.155352	-0.170172	-0.0648478	0.0512093	-0.0340502	4516	0.0340502	7621
	1810009A15Rik	-0.277215	-0.0398632	-0.0470394	-0.0967756	-0.118882	-0.115955	898	0.115955	11239	-0.158127	0.00770264	-0.015931	-0.067455	0.0610801	-0.0345461	3229	0.0345461	8908	-0.0282935	-0.0223842	-0.012054	0.00800644	-0.051624	-0.0212699	5744	0.0212699	6393	-0.032809	-0.0487329	-0.0188465	-0.0501746	-0.206098	-0.0713321	2620	0.0713321	9517
	1810010H24Rik	-0.00315279	0.0521252	-0.014956	-0.00515042	0.00495649	0.00676449	9349	-0.00676449	2788	0.0266914	0.0550723	0.0236858	0.0155244	0.00916978	0.0260287	8347	-0.0260287	3790	0.00758145	-0.0342082	-0.00836377	-0.0495623	-0.00392255	-0.0176951	6122	0.0176951	6015	-0.0586445	-0.0234093	-0.0550655	0.00561914	-0.0668495	-0.0396699	4131	0.0396699	8006
	1810011O10Rik	0.0941582	0.0598043	0.151583	0.119511	-0.0996597	0.0650794	11538	-0.0650794	599	0.0730875	-0.0337756	0.168018	0.102848	-0.115466	0.0389423	9220	-0.0389423	2917	-0.164335	-0.0327535	-0.206026	-0.131004	-0.0161424	-0.110052	941	0.110052	11196	0.148539	0.126486	0.0987553	0.141053	0.245285	0.152024	11526	-0.152024	611
	1810013L24Rik	0.0851309	-0.018953	-0.0249495	-0.0376228	0.0138654	0.00349422	9007	-0.00349422	3130	-0.0152535	-0.0318966	-0.0447612	-0.0732757	0.0160469	-0.029828	3490	0.029828	8647	0.0405745	0.00614076	0.00767266	-0.0572832	-0.0127217	-0.00312339	7694	0.00312339	4443	0.0846567	0.0178143	0.0420183	0.127432	-0.0301128	0.0483617	9891	-0.0483617	2246
	1810014B01Rik	-0.013226	-0.0654068	-0.0777915	-0.0836855	-0.022252	-0.0524724	2839	0.0524724	9298	-0.00417519	0.0132137	-0.0290878	-0.0628624	0.0620259	-0.00417715	5530	0.00417715	6607	-0.0112788	-0.0646859	-0.0217225	-0.052253	-0.0571601	-0.0414201	3725	0.0414201	8412	-0.00921327	-0.0362308	-0.0187028	0.0283925	-0.103683	-0.0278874	4941	0.0278874	7196
	1810022K09Rik	-0.205577	-0.076228	-0.107881	-0.0146448	-0.13239	-0.107344	1062	0.107344	11075	-0.0635721	0.0630011	0.00219671	0.0123557	-0.106301	-0.0184639	4256	0.0184639	7881	-0.084761	-0.10552	-0.0643597	-0.1607	-0.00395372	-0.0838589	1561	0.0838589	10576	-0.0568038	-0.102432	-0.0641205	0.115503	0.149896	0.00840846	7797	-0.00840846	4340
	1810024B03Rik	-0.0109598	-0.00482257	-0.0426692	0.00163332	0.0284809	-0.00566749	7863	0.00566749	4274	-0.000477187	0.0129112	-0.00848472	0.0125992	0.0929538	0.0219004	8012	-0.0219004	4125	-0.00373246	-0.0164082	-0.0138873	-0.0140501	-0.0651235	-0.0226403	5585	0.0226403	6552	-0.00781662	-0.0290682	-0.0198072	-0.00566482	-0.114925	-0.0354563	4421	0.0354563	7716
	1810026J23Rik	0.018577	-0.0728602	-0.0328354	-0.0476797	-0.0394592	-0.0348515	4191	0.0348515	7946	-0.0862505	0.0837819	0.00304083	-0.0474178	-0.0314786	-0.0156648	4497	0.0156648	7640	0.0614565	-0.154609	-0.0219607	-0.0729202	0.0571619	-0.0261743	5202	0.0261743	6935	0.134136	-0.0777952	-0.0233666	0.0999864	0.0255869	0.0317095	9242	-0.0317095	2895
	1810030O07Rik	-0.018606	-0.0205783	-0.0336667	-0.0328773	-0.0208542	-0.0253165	5199	0.0253165	6938	-0.0153537	0.0828597	0.0274868	-0.020142	-0.00506591	0.013957	7290	-0.013957	4847	0.00465235	-0.0985469	-0.0244643	-0.0171915	0.0247891	-0.0221523	5642	0.0221523	6495	-0.00338329	-0.102593	-0.075537	-0.0047064	-0.0308931	-0.0434225	3905	0.0434225	8232
	1810032O08Rik	0.0646722	-0.0989559	-0.031295	0.00894076	-0.0568922	-0.022706	5502	0.022706	6635	-0.00802993	0.0957964	-0.0231258	-0.00421983	-0.0610688	-0.000129603	5917	0.000129603	6220	0.002015	-0.174347	-0.00805804	-0.153929	-0.000185676	-0.066901	2190	0.066901	9947	0.089985	-0.0997342	0.00983869	0.182824	0.105672	0.0577171	10187	-0.0577171	1950
	1810034E14Rik	0.0119576	-0.0144631	-0.0178247	-0.0227086	NA	NA	12138	NA	12138	0.0190151	0.0173542	-0.000820905	-0.0218267	NA	NA	12138	NA	12138	-0.00543456	-0.0285052	-0.00416931	0.0258188	NA	NA	12138	NA	12138	-0.0154142	-0.0263298	-0.0152044	-0.0184978	NA	NA	12138	NA	12138
	1810037I17Rik	0.00752542	0.0622938	-0.135935	-0.10202	-0.0703075	-0.0476888	3145	0.0476888	8992	0.12538	-0.117851	-0.000664969	-0.0729616	0.0209518	-0.00902918	5066	0.00902918	7071	0.100262	0.249966	0.0650923	0.299689	0.101852	0.163372	11804	-0.163372	333	-0.334952	0.00938948	-0.217961	-0.364838	-0.195674	-0.220807	495	0.220807	11642
	1810043G02Rik	-0.0668927	-0.0953727	-0.0547059	-0.0296631	-0.025299	-0.0543867	2719	0.0543867	9418	-0.0184205	0.0861573	0.0294771	-0.00914995	0.0693422	0.0314812	8744	-0.0314812	3393	-0.0831416	-0.189356	-0.124957	-0.0761034	-0.083251	-0.111362	923	0.111362	11214	0.0310785	-0.0934761	0.00373532	0.0514531	-0.110782	-0.0235982	5263	0.0235982	6874
	1810043H04Rik	-0.0690588	-0.0257002	-0.177884	-0.0523474	-0.0452307	-0.0740442	1860	0.0740442	10277	-0.0443484	0.0643181	-0.00804752	-0.00441954	0.094888	0.0204781	7893	-0.0204781	4244	-0.0256438	-0.0857884	-0.0815578	-0.00250761	-0.0890855	-0.0569166	2707	0.0569166	9430	0.014113	-0.0962902	-0.120948	-0.0702686	-0.141939	-0.0830667	2222	0.0830667	9915
	1810055G02Rik	0.0286912	-0.0457492	-0.0898346	-0.0359391	-0.108989	-0.0503642	2968	0.0503642	9169	-0.166858	0.0236945	-0.0361563	-0.0376758	-0.179985	-0.0793961	1549	0.0793961	10588	0.173872	-0.0196992	0.0214098	0.0118564	0.17528	0.0725438	11122	-0.0725438	1015	0.183519	-0.0602863	-0.059895	0.00016148	0.134767	0.0396531	9571	-0.0396531	2566
	1810058I24Rik	-0.14536	0.00129466	-0.197178	0.000773854	-0.0458336	-0.0772607	1764	0.0772607	10373	-0.0107816	0.121832	-0.103761	0.0379265	0.0375483	0.0165529	7528	-0.0165529	4609	-0.0773754	-0.062318	0.0289422	0.0761152	-0.00811746	-0.0085507	7104	0.0085507	5033	-0.0869484	-0.202901	-0.0569532	-0.140343	-0.0812852	-0.113686	1500	0.113686	10637
	1810062G17Rik	0.021022	0.00990323	0.00191252	-0.0410202	-0.00420527	-0.00247755	8274	0.00247755	3863	0.0396838	0.0469031	0.0125449	-0.0139508	0.0424727	0.0255307	8305	-0.0255307	3832	0.004849	-0.0343972	-0.0225777	0.0126466	-0.00749009	-0.00939389	7016	0.00939389	5121	-0.0530044	-0.062914	0.00102004	-0.0626303	-0.113671	-0.0582398	3158	0.0582398	8979
	1810062O18Rik	0.00637584	-0.0104435	-0.0074456	0.00191383	0.056159	0.00931192	9583	-0.00931192	2554	-0.0115358	0.00894193	-0.0251647	0.00724966	0.0647908	0.00885636	6817	-0.00885636	5320	0.00294605	-0.0200877	0.0142703	-0.0536342	-0.0336069	-0.0180225	6090	0.0180225	6047	0.023473	-0.0168239	0.0163393	0.0475451	-0.0629483	0.00151706	7295	-0.00151706	4842
	2010107E04Rik	-0.366275	0.000294093	-0.214505	-0.0889547	-0.0520405	-0.144296	587	0.144296	11550	-0.0104576	0.206332	0.0124341	0.00892198	0.229373	0.0893207	10860	-0.0893207	1277	-0.131732	-0.135913	-0.0988155	0.113715	-0.104468	-0.0714426	1996	0.0714426	10141	-0.313885	-0.293651	-0.181384	-0.272499	-0.428347	-0.297953	236	0.297953	11901
	2010107G23Rik	0.0434728	0.00319849	-0.00240334	0.0200655	0.0118459	0.0152359	10080	-0.0152359	2057	0.0998296	0.146821	0.0868289	0.0465667	0.220356	0.120081	11284	-0.120081	853	-0.0554214	-0.134962	-0.0788777	0.00740436	-0.249696	-0.102311	1070	0.102311	11067	-0.0804739	-0.186165	-0.09497	-0.0762742	-0.276571	-0.142891	1094	0.142891	11043
	2010109I03Rik	0.0494917	0.0230517	0.0363358	0.00613883	0.0481882	0.0326413	10851	-0.0326413	1286	0.0280968	0.0399524	0.0583	0.0120422	0.059432	0.0395647	9248	-0.0395647	2889	0.0402391	-0.00767494	0.0224132	0.0178816	-0.0338764	0.00779651	8711	-0.00779651	3426	-0.0305087	-0.0553455	-0.081082	-0.0325964	-0.0563339	-0.0511733	3499	0.0511733	8638
	2010111I01Rik	0.00348513	-0.0636321	-0.099548	-0.060877	-0.0917636	-0.0624671	2305	0.0624671	9832	-0.136347	-0.337549	-0.296052	-0.162795	-0.16802	-0.220152	306	0.220152	11831	0.131944	0.309323	0.220949	0.066705	0.191525	0.184089	11860	-0.184089	277	0.121087	0.302053	0.18433	0.1631	0.0914396	0.172402	11648	-0.172402	489
	2010300C02Rik	0.00199517	-0.135718	0.00547662	-0.0351324	0.148142	-0.00304735	8187	0.00304735	3950	0.0468389	0.0877658	0.0578745	-0.00165989	0.244963	0.0871565	10810	-0.0871565	1327	-0.0860187	-0.224691	-0.092999	-0.12547	-0.274553	-0.160746	463	0.160746	11674	3.20073e-05	-0.107715	-0.00911872	0.0605961	-0.11239	-0.0337191	4542	0.0337191	7595
	2010315B03Rik	-0.0121608	-0.0147952	-0.0135722	-0.023053	-0.00212747	-0.0131417	6786	0.0131417	5351	0.000312029	0.0566927	0.0194182	-0.00677878	0.0551188	0.0249526	8246	-0.0249526	3891	-0.000109575	-0.0786611	-0.0152709	-0.0270611	-0.0262118	-0.0294629	4852	0.0294629	7285	-0.0118894	-0.0667238	-0.03906	0.00502132	-0.102822	-0.0430949	3927	0.0430949	8210
	2200002D01Rik	0.289451	0.15054	-0.0418415	0.127172	0.170327	0.13913	11965	-0.13913	172	0.295821	0.0618987	0.0640601	0.166343	0.315016	0.180628	11768	-0.180628	369	-0.0480336	0.0450776	-0.0648653	0.107461	-0.247932	-0.0416584	3710	0.0416584	8427	-0.130658	-0.0477261	-0.114822	-0.236168	-0.307017	-0.167278	841	0.167278	11296
	2210013O21Rik	-0.0297857	-0.0238281	-0.13544	-0.0420817	-0.0974217	-0.0657114	2168	0.0657114	9969	-0.0205098	0.00544007	-0.0570805	-0.0394161	0.0473756	-0.0128381	4725	0.0128381	7412	0.052328	0.0113788	0.0412369	0.0670271	-0.0424795	0.0258983	9819	-0.0258983	2318	-0.062008	-0.0624888	-0.0864986	-0.0613305	-0.108352	-0.0761357	2449	0.0761357	9688
	2210016F16Rik	0.0158487	-0.00689665	-0.0616338	-0.0825554	0.000340083	-0.0269794	5010	0.0269794	7127	-0.114926	0.112445	0.0577669	-0.0745772	0.0932395	0.0147897	7370	-0.0147897	4767	0.113769	-0.139336	-0.0342245	0.0882461	-0.0473463	-0.00377835	7606	0.00377835	4531	0.139763	-0.109008	-0.167885	-0.100662	-0.168669	-0.0812922	2280	0.0812922	9857
	2210016L21Rik	0.016503	-0.0137433	-0.0747752	-0.00980018	0.0355601	-0.00925111	7350	0.00925111	4787	0.0238029	0.0386345	-0.00817892	-0.00190933	0.116002	0.0336703	8906	-0.0336703	3231	0.00797646	-0.00807683	-0.000542942	0.0673712	-0.055166	0.00231239	8256	-0.00231239	3881	-0.0335858	-0.112428	-0.0849052	-0.0856736	-0.14355	-0.0920283	1975	0.0920283	10162
	2210404O09Rik	0.00640467	0.0052798	-0.0405735	-0.0416046	0.00895108	-0.0123085	6914	0.0123085	5223	-0.00264872	0.0416699	0.00229709	-0.0101254	0.077211	0.0216808	7997	-0.0216808	4140	0.0130683	-0.0138368	-0.0188189	0.0511575	-0.0522633	-0.00413866	7570	0.00413866	4567	-0.00146123	-0.0751769	-0.0428432	-0.100782	-0.134996	-0.0710519	2630	0.0710519	9507
	2210408I21Rik	-0.00581956	-0.0148832	-0.0227599	-0.028288	-0.03189	-0.0207281	5740	0.0207281	6397	-0.00500288	-0.00655829	-0.0163879	-0.0227475	0.0570399	0.00126869	6033	-0.00126869	6104	0.0119318	-1.97678e-06	0.00158439	0.00773456	-0.0180753	0.000634698	8077	-0.000634698	4060	-0.00613652	-0.0104163	0.000887116	-0.0132468	-0.10104	-0.0259906	5085	0.0259906	7052
	2300009A05Rik	0.0067544	-0.0034093	-0.0804393	-0.0400237	-0.0206878	-0.0275611	4955	0.0275611	7182	-0.0193461	0.121312	-0.0015272	-0.0188486	0.0581997	0.0279581	8512	-0.0279581	3625	0.0422077	-0.113552	-0.0228908	-0.00731402	-0.0848358	-0.037277	4080	0.037277	8057	0.00610559	-0.151429	-0.0817154	-0.0342556	-0.0657333	-0.0654055	2838	0.0654055	9299
	2310001H17Rik	0.0139519	-0.0285302	0.00111549	-0.0235442	-0.0492219	-0.0172458	6228	0.0172458	5909	-0.0375142	-0.0741131	0.00233944	-0.0297804	-0.0903672	-0.0458871	2640	0.0458871	9497	0.0218553	0.0182441	-0.0306308	-0.0915285	0.0668212	-0.00304773	7699	0.00304773	4438	0.0454687	0.0822208	0.0300094	0.132645	0.0928936	0.0766475	10649	-0.0766475	1488
	2310007B03Rik	-0.000883626	-0.0346695	-0.0436332	-0.0378361	-0.0720915	-0.0378228	3911	0.0378228	8226	0.00722277	0.0165994	-0.0292636	-0.0487302	-0.102996	-0.0314335	3393	0.0314335	8744	-0.0120177	-0.0264271	0.0044696	0.019645	0.111391	0.0194121	9533	-0.0194121	2604	-0.00131461	-0.0283016	0.000748308	0.0305929	0.0871238	0.0177698	8443	-0.0177698	3694
	2310009B15Rik	-0.0797803	-0.0328958	-0.131826	-0.0973371	0.019205	-0.0645268	2222	0.0645268	9915	0.0369082	0.195426	0.0145717	-0.0470311	0.214485	0.0828719	10716	-0.0828719	1421	-0.0842746	-0.2085	-0.0809014	-0.0175026	-0.204704	-0.119176	824	0.119176	11313	-0.0857978	-0.240661	-0.114	-0.0568925	-0.25024	-0.149518	1011	0.149518	11126
	2310011J03Rik	-0.0233842	-0.0148009	-0.0901819	-0.041035	-0.0958577	-0.0530519	2795	0.0530519	9342	-0.064933	0.164636	0.0253539	-0.0140803	0.0633758	0.0348706	8985	-0.0348706	3152	0.00240787	-0.177923	-0.0452861	0.005008	-0.071192	-0.0573971	2674	0.0573971	9463	0.0999382	-0.169846	-0.121671	-0.0512542	-0.0701503	-0.0625967	2969	0.0625967	9168
	2310015A10Rik	0.0108266	0.00132604	-0.0185346	-0.0154419	0.0234201	0.000319267	8635	-0.000319267	3502	0.0333744	0.0115256	0.0085241	0.00457764	0.0922677	0.0300539	8645	-0.0300539	3492	-0.0345806	-0.0251037	-0.025023	-0.0830455	-0.105184	-0.0545873	2829	0.0545873	9308	-0.0142819	-0.0115034	-0.00821432	0.0503707	-0.0685763	-0.010441	6328	0.010441	5809
	2310022A10Rik	-0.0217309	-0.0589671	-0.088264	-0.0452213	-0.115855	-0.0660078	2154	0.0660078	9983	-0.0650039	0.0281798	-0.0229969	-0.0395061	0.000461324	-0.0197731	4144	0.0197731	7993	0.0376709	-0.0548953	-0.039182	-0.0627782	-0.0248193	-0.0288008	4921	0.0288008	7216	0.0565362	-0.0697115	-0.0326442	0.0558611	-0.0257654	-0.00314478	6911	0.00314478	5226
	2310022B05Rik	0.00830503	-0.0130866	-0.0258182	-0.051258	0.0855529	0.000739028	8681	-0.000739028	3456	-0.0166366	0.00382929	-0.0232454	-0.0590942	0.000578615	-0.0189136	4218	0.0189136	7919	0.00178446	-0.0149418	0.0255405	-0.0503281	0.00751062	-0.00608685	7365	0.00608685	4772	0.0376783	-0.0229193	-0.0343728	0.0633307	0.0099232	0.010728	7962	-0.010728	4175
	2310030G06Rik	0.129602	0.0583493	-0.021718	0.0063311	0.0641858	0.04735	11237	-0.04735	900	0.133345	0.173858	0.0732686	0.0373432	0.180042	0.119571	11278	-0.119571	859	0.0110178	-0.0556565	-0.00709115	0.0198832	-0.0876378	-0.0238969	5428	0.0238969	6709	-0.0895246	-0.257867	-0.166122	-0.0799139	-0.253353	-0.169356	825	0.169356	11312
	2310033P09Rik	-0.0245453	-0.0420899	-0.0628726	-0.0247643	-0.0166498	-0.0341844	4260	0.0341844	7877	-0.0108165	0.0507711	0.00666138	0.000686133	0.0434026	0.0181409	7670	-0.0181409	4467	-0.031214	-0.107025	-0.06806	-0.103773	-0.0654028	-0.075095	1838	0.075095	10299	0.0305754	-0.0517277	-0.0192751	0.0617628	-0.0206193	0.000143221	7173	-0.000143221	4964
	2310035C23Rik	0.0111532	-0.0410633	-0.0118359	-0.0209373	0.00520965	-0.0114947	7024	0.0114947	5113	-0.0106306	0.181398	0.0215433	-0.00901325	0.0187134	0.0404021	9294	-0.0404021	2843	-0.0165031	-0.228244	-0.0361567	-0.070143	-0.0459572	-0.0794009	1695	0.0794009	10442	0.0566759	-0.181307	-0.0169382	0.0487299	-0.0158396	-0.0217358	5397	0.0217358	6740
	2310036O22Rik	-0.214861	-0.039984	-0.1135	-0.0337569	-0.042436	-0.0889075	1442	0.0889075	10695	-0.153541	0.0803543	0.00190886	-0.0212122	-0.0572982	-0.0299577	3477	0.0299577	8660	-0.0166628	-0.0930677	-0.0535112	0.00045901	0.00677685	-0.0312012	4673	0.0312012	7464	0.0434002	-0.120459	-0.0927813	-0.0123039	0.106897	-0.0150494	5915	0.0150494	6222
	2310039H08Rik	0.0181116	-0.000140438	-0.0768342	-0.0448355	0.107202	0.000700715	8676	-0.000700715	3461	0.0920036	0.16968	0.0767722	0.0186891	0.215761	0.114581	11221	-0.114581	916	-0.0563594	-0.19721	-0.0669151	-0.00361446	-0.146208	-0.0940613	1257	0.0940613	10880	-0.100645	-0.176917	-0.175428	-0.126665	-0.296029	-0.175137	783	0.175137	11354
	2310057M21Rik	0.0165737	-0.045441	-0.0629915	-0.00191986	-0.0466726	-0.0280903	4890	0.0280903	7247	-0.0813507	0.0874646	-0.0263355	0.00228778	-0.0733706	-0.0182609	4269	0.0182609	7868	0.0562399	-0.122809	-0.0194761	-0.092824	0.0243403	-0.0309057	4707	0.0309057	7430	0.118934	-0.0907394	-0.0134979	0.118022	0.104621	0.047468	9853	-0.047468	2284
	2310061I04Rik	0.0294611	-0.0142149	-0.0654194	-0.0708688	0.015069	-0.0211946	5677	0.0211946	6460	-0.0283167	0.100726	0.0241669	-0.0425184	0.0837058	0.0275526	8473	-0.0275526	3664	0.0547639	-0.083685	-0.027383	-0.0105973	-0.0608243	-0.0255451	5265	0.0255451	6872	0.0354251	-0.149663	-0.112191	-0.0324306	-0.151567	-0.0820853	2246	0.0820853	9891
	2410002F23Rik	-0.0754662	-0.0476459	-0.0552929	-0.0345745	-0.138362	-0.0702684	1990	0.0702684	10147	-0.150037	0.118163	-0.0307875	-0.0407841	-0.179648	-0.0566189	2220	0.0566189	9917	0.0517519	-0.145324	-0.0307341	-0.10272	0.111932	-0.0230189	5531	0.0230189	6606	0.143962	-0.124111	0.0165815	0.141088	0.174827	0.0704696	10506	-0.0704696	1631
	2410004B18Rik	-0.00329931	-0.0775362	-0.052549	-0.0319497	-0.0636113	-0.0457891	3264	0.0457891	8873	-0.0743649	0.107895	-0.00523026	-0.0282537	-0.0176942	-0.00352952	5593	0.00352952	6544	-0.0062361	-0.178248	-0.0604996	-0.14105	-0.045221	-0.0862509	1474	0.0862509	10663	0.142986	-0.103269	0.0021964	0.151489	0.0211243	0.0429053	9684	-0.0429053	2453
	2410015M20Rik	-0.0634093	0.051213	-0.198857	-0.0146764	0.0432926	-0.0364874	4045	0.0364874	8092	0.179989	0.367845	0.0978752	0.0810035	0.216803	0.188703	11804	-0.188703	333	-0.0299325	-0.273683	-0.066466	0.265889	-0.0725991	-0.0353584	4246	0.0353584	7891	-0.389513	-0.43092	-0.348419	-0.470682	-0.347614	-0.39743	88	0.39743	12049
	2410016O06Rik	0.0320273	-0.047931	-0.0378481	0.00869295	0.0198519	-0.0050414	7950	0.0050414	4187	-0.128728	0.0977537	-0.0418809	-0.030796	-0.0969701	-0.0401243	2921	0.0401243	9216	0.110242	-0.145974	-0.0194028	-0.0639884	0.0616984	-0.0114849	6791	0.0114849	5346	0.164875	-0.0753077	0.0407442	0.120397	0.186834	0.0875083	10882	-0.0875083	1255
	2410018L13Rik	-0.0665494	-0.0463798	-0.0331921	-0.0253966	-0.0201264	-0.0383289	3856	0.0383289	8281	-0.0397807	-0.0222704	-0.0102556	-0.0163271	-0.000970857	-0.0179209	4296	0.0179209	7841	-0.0226089	0.00416934	-0.0136492	0.0052478	-0.0129424	-0.00795668	7156	0.00795668	4981	-0.00116918	-0.00076703	-0.0110044	-0.0221105	0.00986913	-0.00503639	6753	0.00503639	5384
	2410089E03Rik	-0.0282323	-0.0675614	-0.0382059	-0.103084	-0.0122239	-0.0498615	3006	0.0498615	9131	-0.0710862	-0.0293465	-0.0281453	-0.0933815	-0.0160415	-0.0476002	2565	0.0476002	9572	0.0252055	-0.0209054	-0.00906944	-0.016106	-0.00322764	-0.0048206	7499	0.0048206	4638	0.0632469	0.0058789	0.0105029	0.0400856	0.0268208	0.029307	9093	-0.029307	3044
	2410131K14Rik	0.0244325	-0.0284056	-0.047211	-0.0503634	0.0395735	-0.0123948	6900	0.0123948	5237	-0.0624549	0.0479562	0.022391	-0.0410288	0.0809334	0.00955937	6878	-0.00955937	5259	0.0483058	-0.073858	-0.024327	-0.00858588	-0.0988457	-0.0314622	4649	0.0314622	7488	0.106098	-0.0580983	-0.0868244	0.00530098	-0.0382429	-0.0143532	5991	0.0143532	6146
	2510002D24Rik	0.00500471	-0.0142996	-0.049858	-0.0507677	0.0594756	-0.010089	7238	0.010089	4899	0.0470277	0.139351	0.0387548	-0.0190531	0.183007	0.0778176	10621	-0.0778176	1516	-0.0139136	-0.152551	-0.0655011	-0.0817323	-0.162787	-0.095297	1228	0.095297	10909	-0.06589	-0.171135	-0.0814393	0.0281522	-0.168246	-0.0917117	1980	0.0917117	10157
	2510009E07Rik	0.000788548	0.00531948	-0.0184506	-0.0511898	0.0127836	-0.0101498	7224	0.0101498	4913	-0.0273431	-0.17499	-0.0429937	-0.0575642	0.0579119	-0.0489959	2515	0.0489959	9622	0.0131241	0.164315	0.0331359	0.0309982	-0.0246894	0.0433767	10493	-0.0433767	1644	0.0406604	0.153874	0.0236131	0.00479514	-0.0916076	0.026267	8953	-0.026267	3184
	2510039O18Rik	0.0501867	0.00767689	-0.0401199	-0.0195581	0.111392	0.0219156	10465	-0.0219156	1672	-0.0296055	0.184833	0.0387633	0.0161264	0.140954	0.0702143	10448	-0.0702143	1689	0.0484513	-0.164761	-0.0184404	-0.0378124	-0.0863418	-0.0517808	2994	0.0517808	9143	0.0684249	-0.207249	-0.107426	-0.0358868	-0.126363	-0.0817	2258	0.0817	9879
	2610001J05Rik	0.0537441	-0.00420986	-0.0597324	-0.0153037	-0.0473545	-0.0145713	6600	0.0145713	5537	-0.0142965	-0.110303	-0.064243	-0.0301977	-0.0124244	-0.046293	2622	0.046293	9515	0.0460743	0.109787	0.0408509	0.0245465	-0.0151854	0.0412147	10421	-0.0412147	1716	0.0491877	0.0787896	-0.00353025	-0.0145525	0.0275786	0.0274946	9016	-0.0274946	3121
	2610002M06Rik	0.00189846	-0.0893685	-0.0637606	-0.0746416	0.0316925	-0.038836	3807	0.038836	8330	0.0420078	0.0998863	0.0114673	-0.0599155	0.145669	0.0478231	9642	-0.0478231	2495	-0.051398	-0.150308	-0.0505652	-0.0619769	-0.153045	-0.0934586	1265	0.0934586	10872	-0.0237697	-0.158826	-0.0539304	0.0420902	-0.134858	-0.0658587	2823	0.0658587	9314
	2610008E11Rik	-0.00194068	-0.0437887	0.00203057	-0.00745232	-0.0570283	-0.0216359	5625	0.0216359	6512	-0.0389065	0.00270052	-0.00478309	0.00388551	0.0198316	-0.0034544	5603	0.0034544	6534	0.0216906	-0.0227287	0.00424209	-0.0176468	-0.00221202	-0.00333097	7667	0.00333097	4470	0.0516858	-0.0294827	0.006105	0.000963362	-0.0671258	-0.00757086	6556	0.00757086	5581
	2610020C07Rik	0.00385199	-0.072203	-0.0420207	-0.104591	-0.0187893	-0.0467504	3203	0.0467504	8934	0.0102805	0.00801407	-0.0137125	-0.0844037	0.0196241	-0.0120395	4798	0.0120395	7339	-0.00116293	-0.0481262	-0.00456876	-0.0668536	-0.00869218	-0.0258807	5233	0.0258807	6904	-0.0149203	-0.0500925	-0.0236878	0.0396375	-0.0237872	-0.0145701	5962	0.0145701	6175
	2610020H08Rik	0.0144591	-0.0583936	-0.041395	-0.0405572	0.0173272	-0.0217119	5617	0.0217119	6520	0.0201734	0.0182805	-0.00484071	-0.0250449	0.0616697	0.0140476	7295	-0.0140476	4842	-0.0429314	-0.0576172	-0.0125734	-0.0600579	-0.0211177	-0.0388595	3939	0.0388595	8198	0.0116586	-0.0484713	-0.029124	0.0346865	-0.102743	-0.0267986	5029	0.0267986	7108
	2610028H24Rik	0.0139501	0.0383398	0.0210347	0.0558132	0.019648	0.0297571	10763	-0.0297571	1374	-0.00295678	-0.0496912	0.00967366	0.060048	0.0409699	0.0116087	7082	-0.0116087	5055	-0.00752495	0.0436833	-0.013254	-0.0964392	-0.0582972	-0.0263664	5170	0.0263664	6967	0.0340763	0.088392	0.0171332	0.0792058	-0.0195035	0.0398608	9578	-0.0398608	2559
	2610035D17Rik	-0.0110797	0.00410022	-0.0467856	-0.0555796	0.00639775	-0.0205894	5769	0.0205894	6368	-0.0969164	0.0463633	-0.0570553	-0.0551316	0.109844	-0.0105791	4922	0.0105791	7215	0.0750797	-0.0266699	0.0331915	0.0154358	-0.105507	-0.00169406	7840	0.00169406	4297	0.0921134	-0.0717813	0.0178734	0.0133094	-0.132913	-0.0162796	5823	0.0162796	6314
	2610301B20Rik	0.0168431	-0.00189144	-0.04941	-0.0249964	-0.0118936	-0.0142697	6632	0.0142697	5505	-0.0419051	-0.00741408	-0.0350805	-0.0166871	0.0338018	-0.013457	4674	0.013457	7463	0.0460389	0.0171807	0.0333598	0.0340835	-0.00471789	0.025189	9782	-0.025189	2355	0.0470978	-0.0179812	-0.0305786	-0.0519437	-0.0505606	-0.0207932	5461	0.0207932	6676
	2610305D13Rik	-0.003524	0.00941931	-0.0367873	-0.146641	-0.0204571	-0.039598	3743	0.039598	8394	0.0067533	0.0407091	0.11021	-0.0731506	0.0329959	0.0235036	8136	-0.0235036	4001	0.0204378	-0.0119702	0.0402413	0.110144	-0.0220037	0.0273699	9887	-0.0273699	2250	-0.0270338	-0.0687243	-0.306651	-0.252356	-0.0850776	-0.147968	1032	0.147968	11105
	2610318N02Rik	-0.0590619	-0.0249847	-0.0580948	-0.0444597	NA	NA	12139	NA	12139	-0.0207014	-0.0052077	-0.0172228	-0.0435219	NA	NA	12139	NA	12139	-0.0192037	-0.00745998	-0.0192644	-0.0443265	NA	NA	12139	NA	12139	-0.0220565	-0.0069225	-0.0283108	0.0382497	NA	NA	12139	NA	12139
	2610507B11Rik	0.00386613	0.0105094	-0.0644251	-0.05956	0.0216179	-0.0175983	6177	0.0175983	5960	0.0347668	0.140072	0.0230263	-0.0391114	0.144096	0.0605699	10159	-0.0605699	1978	-0.0642343	-0.175467	-0.0492062	-0.0814522	-0.15913	-0.105898	1011	0.105898	11126	-0.00718917	-0.119182	-0.0815648	0.0688664	-0.152617	-0.0583373	3152	0.0583373	8985
	2610524H06Rik	-0.107121	-0.0993069	-0.196694	-0.123939	-0.0589578	-0.117204	882	0.117204	11255	-0.0619516	-0.00920345	-0.0974348	-0.115724	-0.00217663	-0.0572982	2195	0.0572982	9942	0.0167731	-0.0184328	0.0488513	0.10198	0.0298861	0.0358115	10236	-0.0358115	1901	-0.0666716	-0.0785726	-0.098987	-0.0726259	-0.106527	-0.0846769	2169	0.0846769	9968
	2610528A11Rik	0.0262982	0.0619026	0.107585	0.158839	0.0664723	0.0842194	11730	-0.0842194	407	0.0497765	0.134202	0.155426	0.176741	0.102966	0.123822	11324	-0.123822	813	-0.0977555	-0.183407	-0.213999	-0.341112	-0.14168	-0.195591	308	0.195591	11829	0.0383196	-0.00841828	0.0752528	0.279118	-0.0229364	0.0722672	10547	-0.0722672	1590
	2610528J11Rik	0.159244	0.0967331	-0.00696022	0.00676837	0.193679	0.0898929	11763	-0.0898929	374	0.229901	0.341278	0.179799	0.0909664	0.392107	0.24681	11963	-0.24681	174	0.0299845	-0.205126	-0.0480859	0.0856069	-0.257679	-0.0790601	1708	0.0790601	10429	-0.254115	-0.413154	-0.303115	-0.276474	-0.454235	-0.340219	165	0.340219	11972
	2700029M09Rik	-0.319007	-0.162837	-0.187196	-0.143768	-0.0370998	-0.169982	385	0.169982	11752	-0.138904	0.0485671	-0.0582026	-0.119553	0.118073	-0.0300039	3474	0.0300039	8663	-0.09494	-0.182873	-0.0871256	-0.117113	-0.17452	-0.131314	677	0.131314	11460	-0.0543043	-0.113613	-0.0506401	0.0859928	-0.129851	-0.052483	3445	0.052483	8692
	2700038G22Rik	0.0264887	-0.0168919	-0.0331588	-0.0258706	0.0170388	-0.00647876	7744	0.00647876	4393	-0.117609	0.0520306	-0.00594977	-0.02648	0.0141326	-0.0167752	4397	0.0167752	7740	0.0826947	-0.0705213	-0.0136391	-0.0960891	-0.0376585	-0.0270427	5098	0.0270427	7039	0.182522	-0.0572967	-0.018914	0.116297	0.0844772	0.0614171	10302	-0.0614171	1835
	2700046G09Rik	0.033398	0.0228238	-0.00681453	-0.0104279	0.0653838	0.0208726	10418	-0.0208726	1719	0.0289635	0.0417799	0.0203508	0.00601225	0.10717	0.0408552	9307	-0.0408552	2830	0.0087073	0.00275749	0.00546686	0.0143623	-0.0342032	-0.000581847	7964	0.000581847	4173	-0.0290847	-0.0790857	-0.0545091	-0.0530845	-0.131847	-0.0695221	2686	0.0695221	9451
	2700049A03Rik	-0.0580382	-0.0595755	-0.0404403	-0.0588491	-0.0119905	-0.0457787	3265	0.0457787	8872	-0.00485274	0.0145932	-0.0147886	-0.0697375	-0.00693591	-0.0163443	4435	0.0163443	7702	-0.037351	-0.043943	-0.00743233	0.000870648	0.0162372	-0.0143237	6491	0.0143237	5646	-0.034249	-0.0639695	-0.0229457	0.0145979	-0.0443196	-0.0301772	4809	0.0301772	7328
	2700060E02Rik	-0.293853	-0.100181	-0.0742575	-0.0507475	0.0619415	-0.0914196	1371	0.0914196	10766	0.028574	0.0692942	-0.0477153	-0.0316344	0.196705	0.0430448	9418	-0.0430448	2719	-0.0959211	-0.0647571	0.0822419	0.188635	-0.11049	-5.83822e-05	8013	5.83822e-05	4124	-0.337684	-0.185383	-0.0875376	-0.221381	-0.314554	-0.229308	446	0.229308	11691
	2700062C07Rik	0.00787826	-0.0490084	-0.0825955	-0.0192586	-0.0237444	-0.0333457	4343	0.0333457	7794	-0.0218704	0.1185	0.00502646	0.0178673	0.0589185	0.0356884	9044	-0.0356884	3093	0.00285347	-0.149834	-0.0430696	-0.045687	-0.0609464	-0.0593366	2572	0.0593366	9565	0.0555658	-0.144792	-0.0688012	-0.0212479	-0.0797758	-0.0518103	3469	0.0518103	8668
	2700069I18Rik	0.011505	0.00498173	-0.0276205	-0.0229065	0.0590006	0.00499207	9164	-0.00499207	2973	0.0192141	0.0126453	-0.0110042	-0.0430629	0.0643539	0.00842925	6765	-0.00842925	5372	-0.0192726	-0.00555768	-0.00250429	0.0279905	0.00706184	0.00154355	8169	-0.00154355	3968	-0.00236811	-0.0175309	-0.00688608	0.0155332	-0.0807556	-0.0184015	5664	0.0184015	6473
	2700081O15Rik	-0.0117694	-0.0375685	-0.0324299	-0.0457593	0.0252805	-0.0204493	5784	0.0204493	6353	-0.0190417	0.0551234	-0.0298302	-0.053186	0.0825444	0.007122	6644	-0.007122	5493	-0.00556826	-0.0828253	0.00603993	-0.0683806	-0.101765	-0.0504999	3074	0.0504999	9063	0.0147823	-0.0765376	0.00828449	0.0890694	-0.0897103	-0.0108223	6300	0.0108223	5837
	2700094K13Rik	-0.664508	-0.163996	-0.341587	-0.235756	-0.0676961	-0.294709	46	0.294709	12091	-0.207959	0.244537	-0.050766	-0.157464	0.188216	0.00331276	6259	-0.00331276	5878	-0.249973	-0.313459	-0.127968	-0.0186123	-0.143759	-0.170754	399	0.170754	11738	-0.231292	-0.370162	-0.219748	-0.088461	-0.374098	-0.256752	337	0.256752	11800
	2700097O09Rik	0.0103213	-0.0327267	-0.0492549	-0.0408373	-0.030003	-0.0285001	4838	0.0285001	7299	-0.0606475	0.0744303	0.0134008	-0.0225186	-0.0371523	-0.00649744	5284	0.00649744	6853	0.0485047	-0.0549536	-0.00832607	0.0301481	0.0347253	0.0100197	8885	-0.0100197	3252	0.0734584	-0.13495	-0.0830574	-0.043736	0.0327609	-0.0311049	4747	0.0311049	7390
	2810001G20Rik	-0.0618447	-0.078339	-0.144291	-0.0352049	-0.0813576	-0.0802074	1669	0.0802074	10468	-0.0731507	-0.055788	-0.108426	-0.0601875	-0.0418077	-0.0678721	1854	0.0678721	10283	0.00475638	0.00223033	0.0034285	-0.0350608	0.0221726	-0.000494599	7974	0.000494599	4163	0.0465272	0.0257178	0.0425107	0.102849	0.0137823	0.0462773	9810	-0.0462773	2327
	2810004N23Rik	-0.208457	-0.0883469	-0.179745	-0.0781185	-0.0642146	-0.123776	800	0.123776	11337	-0.143657	-0.0161375	-0.0468693	-0.0757786	-0.0958675	-0.075662	1635	0.075662	10502	-0.0390538	-0.0384513	-0.0584121	-0.082429	0.112855	-0.0210982	5768	0.0210982	6369	0.0460913	-0.0250237	-0.0709016	0.100817	0.0885015	0.0278968	9038	-0.0278968	3099
	2810006K23Rik	0.015721	-0.0849382	-0.0491404	-0.0820729	-0.034155	-0.0469171	3192	0.0469171	8945	0.0143416	0.0452724	-0.0128115	-0.0617779	0.0343822	0.00388136	6312	-0.00388136	5825	-0.0151419	-0.0868007	-0.00714138	0.0033979	-0.0477969	-0.0306966	4729	0.0306966	7408	0.00179595	-0.106292	-0.0490418	-0.0353514	-0.0906475	-0.0559074	3275	0.0559074	8862
	2810021J22Rik	0.00253978	0.0154363	0.00200979	0.00578931	0.0339539	0.0119458	9823	-0.0119458	2314	-0.000756965	0.0421437	0.0130208	0.0147717	0.0484777	0.0235314	8140	-0.0235314	3997	-0.00384349	-0.0208116	0.00729166	-0.0355976	-0.0156479	-0.0137218	6548	0.0137218	5589	0.00763239	-0.0565447	-0.0314329	0.0186513	-0.090995	-0.0305378	4793	0.0305378	7344
	2810029C07Rik	0.0316343	-0.0412386	0.00163144	-0.0165515	-0.0414569	-0.0131962	6782	0.0131962	5355	-0.0169069	0.0516411	0.0176792	0.00136749	-0.0535448	4.72196e-05	5932	-4.72196e-05	6205	0.0272148	-0.103773	-0.029504	-0.11325	0.0279658	-0.0382693	4003	0.0382693	8134	0.0387417	-0.0362129	0.0034694	0.08583	0.050445	0.0284546	9062	-0.0284546	3075
	2810403A07Rik	0.0210594	-0.00966529	-0.0201309	-0.0301081	0.0373164	-0.000305701	8567	0.000305701	3570	-0.064686	0.195805	0.0269058	-0.0227063	0.0112384	0.0293113	8604	-0.0293113	3533	0.037744	-0.164341	-0.0269453	-0.103143	-0.000973727	-0.0515317	3008	0.0515317	9129	0.0989562	-0.243387	-0.0571212	0.107605	0.00783914	-0.0172215	5757	0.0172215	6380
	2810408A11Rik	-0.0339883	-0.0452374	-0.0448004	-0.0817174	0.0830906	-0.0245306	5279	0.0245306	6858	0.00780864	0.0920814	0.0131186	-0.0524751	0.156279	0.0433625	9431	-0.0433625	2706	-0.0350388	-0.108875	-0.0519935	-0.0875653	-0.0996238	-0.0766194	1792	0.0766194	10345	-0.0263529	-0.140756	-0.039354	0.0417936	-0.193931	-0.0717201	2604	0.0717201	9533
	2810417H13Rik	-0.562982	-0.430426	-0.45064	-0.38073	-0.175262	-0.400008	3	0.400008	12134	-0.184304	0.00336802	-0.171115	-0.31959	0.04194	-0.12594	816	0.12594	11321	-0.229685	-0.278391	-0.186429	-0.190037	-0.131493	-0.203207	284	0.203207	11853	-0.167657	-0.202493	-0.0982228	0.138395	-0.159479	-0.0978914	1824	0.0978914	10313
	2810428I15Rik	-0.172604	-0.0106144	-0.178483	-0.053123	-0.0549031	-0.0939455	1310	0.0939455	10827	-0.0730297	0.089105	-0.0345004	-0.0541453	0.0270078	-0.0091125	5057	0.0091125	7080	-0.0177013	-0.0947632	-0.0679275	-0.0240433	-0.022093	-0.0453057	3434	0.0453057	8703	-0.0609657	-0.115342	-0.0812571	0.0489661	-0.086669	-0.0590535	3124	0.0590535	9013
	2810429I04Rik	0.0379441	-0.0594169	-0.0448074	-0.0581231	-0.00464451	-0.0258095	5129	0.0258095	7008	0.00678802	-0.0257063	-0.0234214	-0.052452	-0.0770339	-0.0343651	3238	0.0343651	8899	-0.01132	-0.00717764	-0.00360069	-0.0403442	0.0726475	0.002041	8228	-0.002041	3909	0.0497044	-0.000367222	-0.0118383	0.0405447	0.0839157	0.0323919	9273	-0.0323919	2864
	2810433D01Rik	0.00478377	0.0152998	0.00553189	-0.00696499	0.0155875	0.00684759	9357	-0.00684759	2780	-0.0066261	-0.0123368	-0.032053	-0.000864426	-0.02722	-0.0158201	4481	0.0158201	7656	0.00829277	0.0393711	0.043055	-0.0010067	0.048996	0.0277416	9906	-0.0277416	2231	0.00454953	-0.00330099	0.0202614	-0.0100907	0.017821	0.00584804	7612	-0.00584804	4525
	2810459M11Rik	0.000655911	-0.128571	-0.0552779	-0.0126521	-0.0261585	-0.0444008	3368	0.0444008	8769	-0.00988374	0.00771212	-0.0363269	-0.0238298	-0.0297	-0.0184057	4259	0.0184057	7878	-0.00742689	-0.10024	-0.0125725	-0.0225528	0.0297	-0.0226184	5588	0.0226184	6549	0.0313057	-0.058276	0.021107	0.0460204	0.0297	0.0139714	8185	-0.0139714	3952
	2810474O19Rik	0.0371904	-0.0321929	-0.0578666	0.00121343	0.129055	0.0154798	10096	-0.0154798	2041	0.0438796	0.2914	0.0453351	0.0525315	0.297638	0.146157	11557	-0.146157	580	-0.0733539	-0.387412	-0.0998254	-0.204127	-0.292348	-0.211413	259	0.211413	11878	0.0367587	-0.237095	-0.0627457	0.101401	-0.243557	-0.0810475	2291	0.0810475	9846
	2900026A02Rik	0.071763	-0.0419299	-0.0403295	-0.0177797	-0.0237863	-0.0104125	7188	0.0104125	4949	-0.212858	-0.0594132	-0.0135715	-0.0372112	-0.0971555	-0.0840418	1433	0.0840418	10704	0.256803	0.028631	-0.0199292	-0.0334452	0.0967125	0.0657544	11015	-0.0657544	1122	0.239554	0.019455	-0.0149065	0.0689232	0.046695	0.0719442	10540	-0.0719442	1597
	2900076A07Rik	0.000252297	-0.00619685	-0.059933	-0.040133	0.0738578	-0.00643055	7758	0.00643055	4379	-0.0288269	0.0497547	-0.0118007	-0.023144	0.122673	0.0217312	8002	-0.0217312	4135	0.0202795	-0.040594	-0.0226617	-0.0426063	-0.0667819	-0.0304729	4760	0.0304729	7377	0.0255014	-0.077523	-0.0299625	0.00862324	-0.108847	-0.0364416	4350	0.0364416	7787
	3010026O09Rik	-0.0244831	-0.100024	-0.071777	-0.0427085	-0.000575592	-0.0479136	3135	0.0479136	9002	0.0105095	0.0395437	0.00284631	-0.0111166	0.0730519	0.022967	8095	-0.022967	4042	-0.0358911	-0.0940934	-0.0343785	-0.00497599	-0.0390605	-0.0416799	3708	0.0416799	8429	-0.0177414	-0.10476	-0.0703135	-0.0550705	-0.0973291	-0.0690429	2701	0.0690429	9436
	3110001I22Rik	0.0157702	-0.0310503	-0.00160276	-0.0231331	0.0568257	0.00336193	8993	-0.00336193	3144	-0.0511674	0.0306884	-0.0206724	-0.0372588	0.00530628	-0.0146208	4580	0.0146208	7557	0.0413189	-0.0597288	0.00951559	-0.0507429	-0.0170275	-0.0153329	6387	0.0153329	5750	0.0754507	-0.0333247	0.0198685	0.0806423	0.0491003	0.0383474	9522	-0.0383474	2615
	3110002H16Rik	0.0402535	-0.0220686	-0.0270354	-0.0122448	0.0290824	0.0015974	8785	-0.0015974	3352	-0.00168217	0.0675163	0.00318574	-0.0208792	0.0530616	0.0202405	7868	-0.0202405	4269	0.0129893	-0.104664	-0.0170366	-0.0551093	-0.0706321	-0.0468905	3315	0.0468905	8822	0.0378975	-0.0514322	-0.0266523	0.0715127	-0.00284563	0.00569601	7597	-0.00569601	4540
	3110009E18Rik	-0.0129828	-0.0507773	-0.0693072	-0.0163765	-0.0279928	-0.0354873	4131	0.0354873	8006	-0.0104296	0.0253772	-0.024238	-0.020784	-0.0261819	-0.0112513	4879	0.0112513	7258	-0.0156466	-0.050932	-0.0347448	-0.0441973	0.0306903	-0.0229661	5538	0.0229661	6599	0.0186341	-0.059334	-0.00840954	0.0522155	-0.0188741	-0.00315363	6910	0.00315363	5227
	3110021N24Rik	-0.00361782	-0.0303374	-0.0267026	-0.020502	-0.0538455	-0.0270011	5006	0.0270011	7131	-0.0343448	-0.0100728	-0.0116155	-0.0207863	-0.0537404	-0.0261119	3725	0.0261119	8412	0.0204934	-0.0060479	-0.006168	-0.0244858	0.0265894	0.00207622	8232	-0.00207622	3905	0.0353589	-0.00846213	-0.00210493	0.0598729	0.0415723	0.0252474	8895	-0.0252474	3242
	3110040N11Rik	0.0292755	-0.00677854	-0.0594387	-0.0334401	0.00883387	-0.0123096	6913	0.0123096	5224	0.0285349	0.151202	0.0493182	-0.00442593	0.144052	0.0737362	10532	-0.0737362	1605	0.0451115	-0.141686	-0.0222022	0.0536997	-0.071024	-0.0272201	5079	0.0272201	7058	-0.0606613	-0.192743	-0.152367	-0.121552	-0.246396	-0.154744	965	0.154744	11172
	3110043O21Rik	0.11171	0.050744	-0.0192724	-0.05777	0.000804709	0.0172432	10206	-0.0172432	1931	0.0390584	0.15779	0.0159579	-0.0336732	0.0934255	0.0545117	9938	-0.0545117	2199	0.0831965	-0.0600735	-0.0114547	-0.027986	-0.0504268	-0.0133489	6586	0.0133489	5551	-0.0095639	-0.215576	-0.0427431	-0.0167277	-0.165343	-0.0899906	2021	0.0899906	10116
	3110045C21Rik	-0.00793255	-0.0301527	-0.012223	-0.080378	-0.0656005	-0.0392573	3772	0.0392573	8365	-0.0171339	-0.0105263	-0.00375828	-0.0622973	-0.0109648	-0.0209361	4064	0.0209361	8073	0.00740298	-0.00756797	-0.00502283	-0.0263166	-0.0237282	-0.0110465	6830	0.0110465	5307	0.00782222	-0.0137865	-0.00582319	0.00529784	-0.0219576	-0.00568944	6710	0.00568944	5427
	3110052M02Rik	-8.64044e-05	0.0124791	-0.00516245	-0.00859326	0.00832813	0.00139302	8763	-0.00139302	3374	-0.00773196	-0.000463041	-0.00898166	0.00256258	0.0292444	0.00292606	6207	-0.00292606	5930	0.00528548	0.00900105	0.014619	-0.00599721	-0.0213524	0.000311192	8044	-0.000311192	4093	0.00653711	-0.0112029	-0.0079387	-0.0111616	-0.0461855	-0.0139903	6021	0.0139903	6116
	3110056K07Rik	0.00303185	-0.0383269	-0.0250828	-0.0173626	-0.0116898	-0.0178861	6130	0.0178861	6007	-0.0418912	-0.0253786	-0.0291872	-0.0214585	-0.0107557	-0.0257343	3751	0.0257343	8386	0.0263319	0.000326061	0.0112734	-0.0769887	-0.0205755	-0.0119266	6743	0.0119266	5394	0.0569552	-0.0010672	0.0217883	0.0905473	0.00758574	0.0351619	9380	-0.0351619	2757
	3110062M04Rik	-0.0192601	-0.00553491	-0.0560971	-0.0552199	0.067832	-0.013656	6718	0.013656	5419	-0.0102176	0.0433029	-0.0204816	-0.0301717	0.0861507	0.0137165	7268	-0.0137165	4869	-0.00140136	-0.0328846	-0.00824446	-0.0282699	-0.0568431	-0.0255287	5268	0.0255287	6869	-0.0124027	-0.0798006	-0.0287147	-0.00703356	-0.0768312	-0.0409566	4048	0.0409566	8089
	3110070M22Rik	0.00471672	-0.00760575	-0.0291838	-0.0255114	-0.0157255	-0.0146619	6591	0.0146619	5546	-0.0340743	-0.0484328	-0.0375458	-0.0143784	-0.0052724	-0.0279407	3610	0.0279407	8527	0.0300637	0.0426932	0.0195141	0.00639405	-0.00815344	0.0181023	9451	-0.0181023	2686	0.0307191	0.0442685	0.0123676	-0.025871	0.000591776	0.0124152	8080	-0.0124152	4057
	3110079O15Rik	-0.214608	-0.129181	-0.0716431	0.0338036	0.246651	-0.0269955	5007	0.0269955	7130	0.0275337	0.0837504	0.0109879	0.0680366	0.448471	0.127756	11375	-0.127756	762	-0.334296	-0.219354	-0.128553	-0.356191	-0.611863	-0.330051	101	0.330051	12036	-0.0191998	-0.0907248	0.00373149	0.28619	-0.186405	-0.00128154	7063	0.00128154	5074
	3110082I17Rik	-0.000723892	-0.0238469	-0.0686455	-0.0731331	-0.0586284	-0.0449956	3324	0.0449956	8813	-0.0295867	0.0539718	-0.0147199	-0.0611813	0.0147343	-0.00735638	5214	0.00735638	6923	0.0279487	-0.0453432	-0.00253558	-0.00574831	-0.0164295	-0.00842159	7121	0.00842159	5016	0.0417052	-0.108385	-0.0631745	-0.0106331	-0.0600232	-0.0401021	4104	0.0401021	8033
	3300002I08Rik	0.0199991	-0.0107806	-0.0113957	0.0246329	0.0702204	0.0185352	10286	-0.0185352	1851	0.00811827	0.0283159	0.00652598	0.0262511	0.0569715	0.0252366	8272	-0.0252366	3865	0.022065	-0.0194282	-0.00232574	0.00847236	-0.0100241	-0.000248125	7996	0.000248125	4141	-0.00861265	-0.0491116	-0.0250154	-0.0188355	-0.0630823	-0.0329315	4604	0.0329315	7533
	3632451O06Rik	-0.0427339	-0.0149821	-0.0182658	-0.00766836	0.00613271	-0.0155035	6486	0.0155035	5651	-0.0752198	-0.111311	-0.0628453	-0.0428646	-0.0837832	-0.0752048	1646	0.0752048	10491	0.0348339	0.0991872	0.0424509	0.0683828	0.0837832	0.0657276	11013	-0.0657276	1124	0.0389944	0.100017	0.046865	0.0305715	0.0832194	0.0599335	10253	-0.0599335	1884
	3830406C13Rik	0.0231344	-0.00911802	-0.021989	-0.0184611	0.0230349	-0.000679752	8524	0.000679752	3613	0.0874458	0.0264728	0.0646361	0.0243447	0.179371	0.0764541	10584	-0.0764541	1553	-0.0550495	-0.0277605	-0.0316173	0.0142288	-0.14573	-0.0491857	3165	0.0491857	8972	-0.0872362	-0.0735107	-0.120513	-0.105797	-0.250318	-0.127475	1271	0.127475	10866
	3830417A13Rik	0.0237491	0.0184189	0.0121547	0.0235365	0.0948178	0.0345354	10917	-0.0345354	1220	0.0307665	0.0758628	0.036834	0.0212478	0.124454	0.0578329	10061	-0.0578329	2076	-0.00130629	-0.0256894	0.0089526	0.00953034	0.00386381	-0.00092978	7923	0.00092978	4214	-0.0272047	-0.121678	-0.0622558	-0.0171035	-0.172254	-0.0800992	2318	0.0800992	9819
	3930402G23Rik	0.00846592	0.00805951	-0.0305288	-0.0238026	-0.0654836	-0.0206579	5756	0.0206579	6381	-0.0914002	-0.183104	-0.0567298	-0.0548066	-0.103353	-0.0978786	1172	0.0978786	10965	0.0880655	0.170597	0.0244034	0.03416	0.0963252	0.0827103	11261	-0.0827103	876	0.0941056	0.175993	0.046617	0.049264	0.0873463	0.0906651	10927	-0.0906651	1210
	4632415L05Rik	0.0330758	-0.0968664	-0.0176895	-0.0458751	-0.0211715	-0.0297053	4725	0.0297053	7412	-0.0575902	-0.0138571	-0.0246988	-0.0440558	0.0280581	-0.0224288	3963	0.0224288	8174	0.040304	-0.0642738	0.00775711	-0.0277075	-0.0472777	-0.0182396	6068	0.0182396	6069	0.109781	-0.0186227	0.0108377	0.0481046	-0.0253976	0.0249406	8878	-0.0249406	3259
	4632428C04Rik	0.0139144	0.0228473	-0.000459567	0.0142706	-0.00623449	0.00886764	9541	-0.00886764	2596	0.0180495	0.0303361	0.0100754	0.0246062	0.0671693	0.0300473	8644	-0.0300473	3493	0.0110135	-0.00226157	-0.00367531	0.0159895	-0.070154	-0.00981758	6978	0.00981758	5159	-0.028126	-0.0391539	-0.0165123	-0.0411219	-0.100295	-0.0450419	3817	0.0450419	8320
	4732491K20Rik	0.00560017	-0.00404184	-0.0117715	-0.0268139	0.0228888	-0.00282765	8220	0.00282765	3917	0.0134375	0.0336266	0.0138661	-0.0261404	0.033887	0.0137353	7272	-0.0137353	4865	-0.0259485	-0.0392712	-0.0125894	-0.0193272	-0.0293746	-0.0253022	5290	0.0253022	6847	0.0118608	-0.0444039	-0.0241357	0.0276662	-0.0637751	-0.0185575	5655	0.0185575	6482
	4831440E17Rik	-0.0144118	-0.0116777	0.0138514	0.00820399	-0.00688818	-0.00218446	8313	0.00218446	3824	-0.00859099	-0.0146898	-0.00617808	-0.0241097	0.00684996	-0.00934372	5032	0.00934372	7105	-0.00234329	0.00431292	0.00813401	0.015126	0.0192545	0.00889683	8805	-0.00889683	3332	-0.000718438	0.0111147	0.0160151	0.0446135	-0.00564762	0.0130755	8127	-0.0130755	4010
	4833412C05Rik	0.00708483	-0.00301877	0.0106967	NA	NA	NA	12140	NA	12140	-0.0365828	-0.0150896	-0.0125762	NA	NA	NA	12140	NA	12140	0.0298452	0.0124895	0.0125762	NA	NA	NA	12140	NA	12140	0.030446	0.0125371	0.0125762	NA	NA	NA	12140	NA	12140
	4833418N02Rik	-0.017628	-0.0327338	0.00276205	-0.00332169	0.00536191	-0.00911191	7366	0.00911191	4771	-0.038207	0.0155792	-0.00404615	-0.000780549	0.0557796	0.00566502	6496	-0.00566502	5641	0.0314664	-0.0382655	-0.00732496	-0.0268084	-0.0774567	-0.0236778	5457	0.0236778	6680	0.0134681	-0.0258397	0.0148497	0.0356855	0.0156388	0.0107605	7965	-0.0107605	4172
	4833420G17Rik	0.0244359	-0.0668754	-0.0208262	-0.0333389	0.0715929	-0.00500232	7955	0.00500232	4182	-0.00988271	0.085012	0.00473241	-0.0126547	0.100526	0.0335465	8895	-0.0335465	3242	0.0106322	-0.124848	-0.0150076	0.0126144	-0.0850501	-0.0403319	3803	0.0403319	8334	0.0347813	-0.133386	-0.0227356	-0.0465548	-0.11721	-0.057021	3221	0.057021	8916
	4833439L19Rik	0.00834707	0.0399868	-0.0457677	0.00311378	0.0346079	0.00805757	9464	-0.00805757	2673	-0.104563	-0.000499757	-0.0088321	0.000198773	0.0520195	-0.0123353	4776	0.0123353	7361	0.104805	0.0690373	0.0512927	0.121935	0.00126782	0.0696676	11071	-0.0696676	1066	0.1025	-0.0559197	-0.0972413	-0.12287	-0.0793219	-0.0505706	3532	0.0505706	8605
	4921506M07Rik	0.021036	0.174915	-0.00851059	-0.0316058	0.0417989	0.0395268	11068	-0.0395268	1069	0.0547481	0.305258	0.0593553	0.0121532	0.100545	0.106412	11116	-0.106412	1021	0.0286214	-0.0360663	0.0244659	0.113538	-0.0323273	0.0196463	9547	-0.0196463	2590	-0.106845	-0.432887	-0.151887	-0.211069	-0.151568	-0.210851	539	0.210851	11598
	4921507P07Rik	0.0123539	-0.00463619	0.0198261	0.0244438	0.0431046	0.0190185	10319	-0.0190185	1818	-0.0147361	-0.00699885	0.0192061	0.0297305	0.0766638	0.0207731	7920	-0.0207731	4217	0.00084509	0.0136796	-0.0116456	0.0337481	-0.048194	-0.00231337	7774	0.00231337	4363	0.036393	-0.00204965	-0.000315512	-0.0420735	-0.0544539	-0.0124999	6152	0.0124999	5985
	4921524J17Rik	-0.0172787	-0.0526499	-0.0721136	-0.0940257	-0.0315236	-0.0535183	2775	0.0535183	9362	-0.0293233	0.0633786	0.0167077	-0.0832551	0.0680347	0.00710852	6642	-0.00710852	5495	-0.0194359	-0.0863661	-0.0390566	0.00265149	-0.0965144	-0.0477443	3256	0.0477443	8881	0.0504971	-0.111924	-0.0869695	-0.00914405	-0.0626916	-0.0440465	3868	0.0440465	8269
	4921536K21Rik	-0.0167792	0.00940416	0.00606028	-0.0243111	-0.0454597	-0.0142171	6638	0.0142171	5499	-0.0122792	-0.00781627	0.00149843	-0.0192266	-0.0502988	-0.0176245	4319	0.0176245	7818	0.00833781	0.00948013	-0.000254765	-0.00451289	0.0502988	0.0126698	9084	-0.0126698	3053	0.000324323	0.00173627	0.00118826	0.0100683	0.0496474	0.0125929	8091	-0.0125929	4046
	4930402H24Rik	-0.00126922	0.0249476	-0.00518672	-0.0658765	0.0754774	0.00561852	9245	-0.00561852	2892	0.00616264	0.0655461	-0.00276202	-0.0630828	0.118283	0.0248293	8238	-0.0248293	3899	-0.0276036	-0.0431815	0.00881599	0.0171905	-0.0624535	-0.0214464	5724	0.0214464	6413	0.0132713	-0.0796337	-0.00909432	-0.00405316	-0.138633	-0.0436286	3894	0.0436286	8243
	4930404N11Rik	0.00246701	-0.000173958	0.00728445	-0.0299222	0.0435757	0.00464621	9138	-0.00464621	2999	0.00911666	0.035546	0.010829	-0.0255692	0.0897218	0.0239288	8166	-0.0239288	3971	0.00419308	-0.0326654	0.0113927	-0.00322725	-0.0846838	-0.0209981	5774	0.0209981	6363	-0.0178368	-0.0422742	-0.0225366	0.00167467	-0.0735901	-0.0309126	4766	0.0309126	7371
	4930412O13Rik	0.00706266	0.0286188	-0.0107978	-0.0193853	0.0892721	0.0189541	10314	-0.0189541	1823	-0.00648119	0.0612353	0.00201264	-0.00222354	0.189545	0.0488177	9690	-0.0488177	2447	0.0137721	-0.0104008	0.005026	0.0369423	-0.0172542	0.00561708	8537	-0.00561708	3600	-0.00072476	-0.100517	-0.023497	-0.0711756	-0.324655	-0.104114	1677	0.104114	10460
	4930415O20Rik	-0.0124959	0.0171106	0.00216939	0.00519786	0.0910307	0.0206025	10400	-0.0206025	1737	0.0254624	0.0742986	0.0270085	0.0237531	0.114519	0.0530083	9870	-0.0530083	2267	-0.0452162	-0.101566	-0.046705	-0.0535311	-0.146197	-0.0786431	1722	0.0786431	10415	-0.0163335	-0.0322942	-0.00103298	0.011674	-0.0249252	-0.0125823	6141	0.0125823	5996
	4930427A07Rik	-0.144819	-0.157094	-0.163918	-0.158415	-0.0499535	-0.13484	677	0.13484	11460	-0.059828	0.0373488	-0.0529289	-0.134388	0.0229133	-0.0373766	3046	0.0373766	9091	-0.0313746	-0.146779	-0.0738475	-0.0726311	-0.0884157	-0.0826096	1592	0.0826096	10545	-0.0254457	-0.104643	-0.0431887	0.0615494	-0.0428151	-0.0309086	4767	0.0309086	7370
	4930430F08Rik	0.016404	-0.0396759	-0.044974	-0.0451916	-0.0572726	-0.034142	4264	0.034142	7873	0.00390446	-0.0629925	-0.0482603	-0.0621755	-0.013387	-0.0365822	3099	0.0365822	9038	-0.0139283	0.0278216	0.01487	0.0106162	0.00116307	0.00810851	8737	-0.00810851	3400	0.0284781	0.0409915	0.0170893	0.0312977	-0.00544982	0.0224814	8736	-0.0224814	3401
	4930432K21Rik	0.0128744	-0.0170625	0.00242804	0.00417125	-0.0518248	-0.00988272	7276	0.00988272	4861	0.00807577	0.00282579	0.0103872	-0.00275473	-0.0205021	-0.000393611	5895	0.000393611	6242	-0.00548138	-0.0203912	-0.0194618	-0.0258622	0.00694794	-0.0128497	6641	0.0128497	5496	0.00724478	-0.008973	0.00863686	0.0256486	-0.00546723	0.005418	7578	-0.005418	4559
	4930452B06Rik	-0.0219559	-0.118366	-0.0673948	-0.0759077	0.0243878	-0.0518473	2876	0.0518473	9261	-0.0013512	0.018876	-0.0132834	-0.0601243	0.0324366	-0.00468925	5467	0.00468925	6670	-0.00592505	-0.108842	-0.0212705	-0.0295874	-0.00442683	-0.0340104	4379	0.0340104	7758	-0.024816	-0.0630032	-0.0507266	0.00750083	-0.0507878	-0.0363665	4358	0.0363665	7779
	4930453N24Rik	0.0573221	-0.0180691	-0.0768948	-0.0633417	-0.0495085	-0.0300984	4680	0.0300984	7457	-0.0514744	0.178789	-0.0133782	-0.0396552	-0.0530643	0.00424346	6352	-0.00424346	5785	0.130362	-0.168556	0.0188211	-0.0514816	0.0243497	-0.00930111	7027	0.00930111	5110	0.0523249	-0.213998	-0.0963895	0.0227751	0.0432846	-0.0384007	4210	0.0384007	7927
	4930486L24Rik	0.00418896	0.0186684	0.0527113	-0.020836	NA	NA	12141	NA	12141	-0.0195173	0.0284256	0.0602496	-0.0409627	NA	NA	12141	NA	12141	0.0195173	-0.00174088	0.0327101	0.000936427	NA	NA	12141	NA	12141	0.0195017	-0.0380847	-0.0710571	0.0210523	NA	NA	12141	NA	12141
	4930503L19Rik	-0.037346	-0.0273561	-0.0879934	-0.0412607	-0.0814739	-0.055086	2671	0.055086	9466	-0.0378242	-0.0545031	-0.0509561	-0.0369078	-0.000325709	-0.0361034	3138	0.0361034	8999	0.0031123	0.0444767	-0.0110332	-0.0141651	-0.0283367	-0.00118918	7889	0.00118918	4248	0.0242586	0.036379	0.00309074	0.0410458	-0.0540212	0.0101506	7923	-0.0101506	4214
	4930507D05Rik	-0.00365432	-0.0346173	-0.00754026	-0.0106987	-0.0313708	-0.0175763	6180	0.0175763	5957	-0.0160095	0.0062561	-0.0125597	-0.0405802	0.00352536	-0.0118736	4817	0.0118736	7320	0.0149359	-0.0312951	0.0032378	0.0117101	0.0148143	0.00268059	8289	-0.00268059	3848	0.0107431	-0.014346	0.011053	0.0400123	-0.0335894	0.0027746	7379	-0.0027746	4758
	4930515G01Rik	0.0328832	-0.0150972	-0.0108738	-0.0338451	0.0160547	-0.00217562	8316	0.00217562	3821	0.0174644	0.0309433	0.00145527	-0.0333225	0.0485609	0.0130203	7205	-0.0130203	4932	0.00468448	-0.0280057	0.00176276	0.0080126	-0.00413414	-0.003536	7640	0.003536	4497	-0.00653709	-0.0512911	-0.0215939	0.0426072	-0.0872324	-0.0248094	5183	0.0248094	6954
	4930523C07Rik	0.355795	0.19756	-0.119814	-0.0556523	0.0139453	0.0783669	11676	-0.0783669	461	0.259861	0.11464	-0.108357	-0.0317704	-0.0550252	0.0358697	9056	-0.0358697	3081	0.303201	0.204459	0.17569	0.266098	0.209939	0.231877	11949	-0.231877	188	-0.332193	-0.281589	-0.121463	-0.315538	-0.119346	-0.234026	423	0.234026	11714
	4930539E08Rik	0.0337807	-0.0421332	0.0277526	-0.00917194	0.0134616	0.00473795	9146	-0.00473795	2991	-0.00349676	0.0602044	0.0286024	0.000471915	0.0653787	0.0302321	8655	-0.0302321	3482	-0.00419473	-0.130799	-0.0292989	-0.0702593	-0.108418	-0.068594	2124	0.068594	10013	0.0551352	-0.0360013	0.0156894	0.051562	-0.0519418	0.00688871	7689	-0.00688871	4448
	4930539J05Rik	0.0050749	-0.0116067	-0.00381557	-0.0117642	0.0165799	-0.00110631	8474	0.00110631	3663	-0.00745425	0.0141573	0.00106471	-0.000124706	-0.0219472	-0.00286082	5648	0.00286082	6489	0.0124446	-0.0158494	-0.0169762	-0.0560071	0.0135433	-0.012569	6673	0.012569	5464	0.00161232	-0.0266446	0.00520032	0.0350971	0.00860781	0.00477458	7531	-0.00477458	4606
	4930579G24Rik	-0.0291401	-0.155199	-0.14278	-0.156023	-0.0450767	-0.105644	1093	0.105644	11044	-0.0660067	-0.0168912	-0.0824944	-0.148468	0.0337716	-0.0560177	2247	0.0560177	9890	0.023637	-0.0906298	-0.0302001	-0.0435027	-0.0765679	-0.0434527	3578	0.0434527	8559	0.0542015	-0.0432957	-0.00566289	0.0566126	-0.0315942	0.00605225	7626	-0.00605225	4511
	4930599N23Rik	0.0425484	-3.54636e-05	-0.0179383	-0.0227656	-0.0760101	-0.0148402	6568	0.0148402	5569	-0.00569429	0.0226225	-0.00576974	-0.0132874	-0.015775	-0.0035808	5589	0.0035808	6548	0.0311505	-0.014702	0.00267913	-0.00027764	-0.0154985	0.000670301	8081	-0.000670301	4056	0.0278488	-0.0360647	-0.00848052	-0.0186804	-0.0351401	-0.0141034	6013	0.0141034	6124
	4931406C07Rik	-0.2159	0.0567131	0.0174122	-0.0438051	0.076587	-0.0217986	5605	0.0217986	6532	-0.0579297	0.135336	0.0579059	-0.018764	0.130074	0.0493244	9712	-0.0493244	2425	-0.137895	-0.150816	-0.0708684	-0.0812555	-0.0854314	-0.105253	1020	0.105253	11117	-0.0472753	-0.0682537	-0.0131691	0.0477529	-0.169768	-0.0501427	3549	0.0501427	8588
	4931406P16Rik	0.0424099	-0.0339335	-0.00274604	0.066719	0.0775859	0.0300071	10767	-0.0300071	1370	0.0341886	0.165544	0.0292468	0.0787095	0.171739	0.0958858	10966	-0.0958858	1171	-0.0286113	-0.223136	-0.0598099	-0.183536	-0.189593	-0.136937	623	0.136937	11514	0.0119375	-0.157501	0.00468101	0.160524	-0.125149	-0.0211016	5439	0.0211016	6698
	4931414P19Rik	0.00455782	-0.0222742	-0.0223463	-0.020545	-0.0626637	-0.0246542	5267	0.0246542	6870	-0.00802302	-0.0493373	0.00108095	-0.00898194	0.0315549	-0.00674129	5262	0.00674129	6875	0.0107973	0.0287181	-0.00247353	0.0115026	-0.0545368	-0.00119845	7885	0.00119845	4252	0.00483503	0.0345417	-0.0269524	-0.0286828	-0.0880383	-0.0208594	5454	0.0208594	6683
	4931428F04Rik	-0.00882129	-0.00207009	-0.0278369	-0.0177558	0.0272892	-0.00583898	7831	0.00583898	4306	0.0176758	0.0819885	0.00182303	-0.00634445	0.0750431	0.0340372	8928	-0.0340372	3209	-0.018462	-0.069103	-0.0113505	-0.0696387	-0.0469741	-0.0431057	3611	0.0431057	8526	-0.0280171	-0.110062	-0.0319508	0.0497703	-0.098563	-0.0437645	3885	0.0437645	8252
	4932438A13Rik	0.019284	-0.0222578	-0.0306341	-0.0446206	-0.0104126	-0.0177282	6157	0.0177282	5980	-0.0366509	-0.136911	-0.0253625	-0.0484896	0.0669318	-0.0360965	3140	0.0360965	8997	0.0385957	0.0946476	0.0116862	-0.0420415	-0.0546704	0.00964351	8862	-0.00964351	3275	0.0351757	0.129662	0.000572575	0.0842537	-0.0821464	0.0335035	9319	-0.0335035	2818
	4933404O12Rik	-0.00648836	-0.0174088	-0.155609	-0.183325	-0.0827715	-0.0891206	1436	0.0891206	10701	-0.00716637	-0.0454505	-0.0827675	-0.178967	0.00384899	-0.0621004	2031	0.0621004	10106	-0.0171907	0.0382087	-0.0307199	-0.0591312	-0.0175108	-0.0172688	6168	0.0172688	5969	0.0221183	0.0216317	-0.00576962	0.0804249	-0.0710453	0.00947199	7873	-0.00947199	4264
	4933408B17Rik	-0.0117497	-0.0403805	-0.0246257	-0.0561321	0.0240201	-0.0217736	5608	0.0217736	6529	0.0046526	0.0147003	-0.0118004	-0.0395455	0.0190237	-0.00259386	5662	0.00259386	6475	-0.0153935	-0.0482671	-0.00401511	-0.00647188	-0.0174688	-0.0183233	6056	0.0183233	6081	-0.00838284	-0.0293948	-0.00633257	-0.00912502	-0.0191057	-0.0144682	5978	0.0144682	6159
	4933427D14Rik	-0.000689074	-0.0348079	-0.0449309	-0.0294863	-0.0593635	-0.0338555	4288	0.0338555	7849	0.0027378	0.0553271	-0.0203403	-0.0351585	0.032396	0.00699243	6628	-0.00699243	5509	-0.00415561	-0.0711419	-0.00138579	-0.00222953	-0.028935	-0.0215696	5707	0.0215696	6430	-0.0065694	-0.0830893	-0.0214096	0.0146859	-0.107661	-0.0408087	4056	0.0408087	8081
	4933427G17Rik	0.0067064	0.0179849	0.0228398	0.0147604	0.0170851	0.0158753	10118	-0.0158753	2019	0.0155234	0.0237195	0.0244957	0.00578981	0.00330312	0.0145663	7343	-0.0145663	4794	-0.0313785	-0.0147264	-0.0121605	-0.0234283	0.0285891	-0.0106209	6880	0.0106209	5257	0.0111188	-0.0155603	-0.00113686	0.0270525	-0.0130986	0.00167511	7303	-0.00167511	4834
	4933431E20Rik	0.00494468	-0.0314339	-0.0501269	-0.0194182	-0.0392079	-0.0270484	5004	0.0270484	7133	-0.00820933	-0.0135062	-0.0382714	-0.0295144	0.000194564	-0.0178613	4305	0.0178613	7832	-0.012877	-0.0163127	-0.01062	-0.0702951	0.00159533	-0.0217019	5689	0.0217019	6448	0.0309476	-0.00671189	0.0180571	0.0817023	-0.04893	0.015013	8257	-0.015013	3880
	4933434E20Rik	0.0669379	-0.0231106	-0.0428477	-0.0465119	0.0306702	-0.00297243	8199	0.00297243	3938	-0.00371635	0.21179	0.0406709	-0.0148939	0.132526	0.0732753	10524	-0.0732753	1613	0.0242384	-0.230974	-0.0407292	0.0256384	-0.0904169	-0.0624487	2404	0.0624487	9733	0.0874147	-0.226148	-0.0965433	-0.0857571	-0.150951	-0.094397	1917	0.094397	10220
	5031425E22Rik	0.0144459	0.00462832	-3.58622e-05	-0.018734	0.0543883	0.0109385	9745	-0.0109385	2392	-0.0601377	0.0117762	0.0184885	-0.0171433	0.0807084	0.00673841	6606	-0.00673841	5531	0.0364135	-0.0100925	-0.00557373	0.0369256	-0.102935	-0.00905249	7050	0.00905249	5087	0.0902406	-0.0359466	-0.0362405	-0.0466573	-0.0300907	-0.0117389	6204	0.0117389	5933
	5031439G07Rik	0.0316415	-0.0145155	-0.0645644	-0.0470754	0.0647625	-0.00595025	7822	0.00595025	4315	0.0282843	0.190387	-0.000121015	-0.0167123	0.147481	0.0698637	10438	-0.0698637	1699	0.0103274	-0.17798	-0.0211028	0.0102885	-0.110257	-0.0577449	2658	0.0577449	9479	-0.0228552	-0.230567	-0.0737302	-0.0673704	-0.174205	-0.113746	1498	0.113746	10639
	5330417C22Rik	0.0879892	0.0239071	0.0277723	-0.0186341	0.143167	0.0528403	11358	-0.0528403	779	0.115878	0.147686	0.0696552	0.0145254	0.233231	0.116195	11237	-0.116195	900	0.0192326	-0.113286	-0.0759765	-0.0720369	-0.136022	-0.0756178	1820	0.0756178	10317	-0.119089	-0.175053	-0.0169593	-8.44461e-05	-0.238102	-0.109858	1569	0.109858	10568
	5430416N02Rik	-0.0891906	-0.126663	-0.0694278	-0.0861653	-0.0709241	-0.0884741	1453	0.0884741	10684	-0.137786	0.0700716	-0.00880263	-0.0904715	-0.062404	-0.0458785	2641	0.0458785	9496	0.0245127	-0.165582	-0.042643	-0.0848348	0.0150761	-0.0506941	3068	0.0506941	9069	0.107631	-0.085884	-0.02051	0.139988	0.0965365	0.0475524	9860	-0.0475524	2277
	5430416O09Rik	0.0273179	0.0151179	-0.0274253	-0.0696627	-0.0567225	-0.022275	5556	0.022275	6581	0.0128423	-0.170869	-0.00139371	-0.158555	0.00512553	-0.06257	2017	0.06257	10120	-0.0111952	0.163031	-0.0474311	0.0227627	-0.0265389	0.0201258	9574	-0.0201258	2563	0.0134705	0.167529	0.0124829	0.15849	-0.0533055	0.0597334	10248	-0.0597334	1889
	5430421N21Rik	0.00961081	-0.0382693	-0.0189182	-0.0168949	-0.0346961	-0.0198335	5861	0.0198335	6276	-0.0152084	-0.0184728	-0.024513	-0.0136211	-0.00871882	-0.0161068	4453	0.0161068	7684	0.0307064	-2.9997e-05	0.0201597	0.00855787	0.00582663	0.0130441	9107	-0.0130441	3030	0.00992488	0.00197644	0.00644145	-0.0199505	-0.00161412	-0.000644362	7111	0.000644362	5026
	5730409E04Rik	0.0145292	-0.0262259	-0.0130811	-0.0152076	-0.0282005	-0.0136372	6722	0.0136372	5415	-0.0060387	-0.0969484	-0.0314033	-0.0405877	0.013326	-0.0323304	3334	0.0323304	8803	0.00145559	0.0732826	0.0224762	0.0432309	-0.0211651	0.023856	9723	-0.023856	2414	0.0201292	0.0775006	0.0184352	0.00766978	-0.0635785	0.0120313	8049	-0.0120313	4088
	5730422E09Rik	-0.0162972	0.00295932	-0.0123876	-0.0266836	-0.0602854	-0.0225389	5526	0.0225389	6611	-0.0160135	0.0148786	-5.67982e-05	-0.0206648	-0.00120732	-0.00461275	5479	0.00461275	6658	0.00124774	-0.0227302	0.00259596	0.00239357	-0.0239049	-0.00807956	7145	0.00807956	4992	0.00901799	-0.0084649	-0.0149295	0.006977	-0.036622	-0.00880428	6467	0.00880428	5670
	5730455P16Rik	-0.0204445	-0.0400018	-0.0341188	-0.0188115	-0.00867452	-0.0244102	5292	0.0244102	6845	-0.0223066	0.023504	0.00515232	-0.018055	-0.004008	-0.00314265	5628	0.00314265	6509	-0.0131608	-0.0430658	-0.0162727	-0.0420847	0.00023283	-0.0228703	5551	0.0228703	6586	0.0344037	-0.055452	-0.0409126	0.0318189	-0.0220367	-0.0104357	6329	0.0104357	5808
	5730507C01Rik	-0.061673	-0.018723	-0.0160249	-0.022025	-0.0755087	-0.0387909	3812	0.0387909	8325	-0.0218624	0.00269185	-0.00382135	-0.0140131	0.0465947	0.00191792	6097	-0.00191792	6040	-0.0268314	-0.00699998	0.00241156	-0.00670612	-0.0137135	-0.0103679	6914	0.0103679	5223	-0.0147849	-0.0217594	-0.012153	-0.00404315	-0.117657	-0.0340796	4513	0.0340796	7624
	5730508B09Rik	0.0158732	-0.0277114	-0.0277722	-0.0703742	-0.0381233	-0.0296216	4735	0.0296216	7402	-0.0206164	-0.0382323	-0.00758095	-0.0763052	0.0623044	-0.0160861	4455	0.0160861	7682	0.011135	0.0134234	-0.0117139	-0.0414612	-0.0688273	-0.0194888	5926	0.0194888	6211	0.0395373	0.014556	-0.0127368	0.083373	-0.095923	0.00576128	7605	-0.00576128	4532
	5730559C18Rik	0.0085049	0.0165343	-0.0122632	-0.00332304	-0.139526	-0.0260147	5107	0.0260147	7030	-0.116886	-0.247923	-0.0347954	-0.0582235	-0.352434	-0.162052	536	0.162052	11601	0.113911	0.235867	0.0258757	-0.0171689	0.311321	0.133961	11664	-0.133961	473	0.119699	0.241967	0.0163834	0.132016	0.312098	0.164433	11605	-0.164433	532
	5830432E09Rik	0.00452042	-0.0155856	-0.0271349	-0.0109133	-0.0517537	-0.0201734	5823	0.0201734	6314	-0.0720778	-0.0242487	-0.0163067	-0.0114282	-0.00893415	-0.0265991	3689	0.0265991	8448	0.0630319	0.0172395	-0.00401973	-0.0071151	0.00249512	0.0143263	9190	-0.0143263	2947	0.069885	0.0206099	0.00107914	0.0325011	-0.00555366	0.0237043	8819	-0.0237043	3318
	5930412G12Rik	0.0985218	0.105536	0.0170715	-0.00814394	0.0673307	0.0560632	11416	-0.0560632	721	0.112176	0.227522	0.0832439	0.0464694	0.166561	0.127195	11363	-0.127195	774	0.0780226	-0.0114217	0.0573486	0.226868	0.0486008	0.0798838	11225	-0.0798838	912	-0.155142	-0.34733	-0.182359	-0.339019	-0.339399	-0.27265	290	0.27265	11847
	6030408B16Rik	0.0103126	-0.0203422	-0.00608087	0.004853	-0.023422	-0.00693588	7667	0.00693588	4470	-0.00487803	-0.0141958	-0.0235329	0.011049	-0.0314707	-0.0126057	4748	0.0126057	7389	0.00137125	-0.0186425	0.00970891	-0.0201438	0.0314707	0.000752927	8091	-0.000752927	4046	0.0189233	0.0159191	0.0269419	0.007943	0.0314707	0.0202396	8593	-0.0202396	3544
	6030419C18Rik	0.0246712	-0.0151246	-0.021506	-0.0534923	-0.0161123	-0.0163128	6366	0.0163128	5771	-0.0418269	0.0138043	-0.0258057	-0.0530519	-0.100094	-0.0413949	2847	0.0413949	9290	0.0639117	0.0100753	0.0190224	0.0416657	0.116802	0.0502955	10676	-0.0502955	1461	0.0419051	-0.0530059	0.0111891	-0.000587113	0.0372942	0.00735907	7722	-0.00735907	4415
	6030458C11Rik	0.0086037	-0.0405188	-0.0334344	-0.031365	-0.066118	-0.0325665	4421	0.0325665	7716	-0.0413679	0.0193338	0.00892529	-0.0282309	0.00286018	-0.0076959	5182	0.0076959	6955	0.0402111	-0.0367937	-0.000575164	0.0171217	-0.0200636	-1.99346e-05	8019	1.99346e-05	4118	0.0502827	-0.0550732	-0.0582152	-0.0257506	-0.0661191	-0.0309751	4763	0.0309751	7374
	6230400D17Rik	0.00277008	-0.0121035	-0.0231946	0.00527267	-0.0301763	-0.0114863	7025	0.0114863	5112	-0.0100452	0.0338072	-0.00653213	0.00779458	-0.029228	-0.000840697	5846	0.000840697	6291	0.0080045	-0.0339974	-0.0117545	-0.014254	-0.00088667	-0.0105776	6884	0.0105776	5253	0.0103142	-0.0473205	-0.00587943	0.0114324	0.0257693	-0.0011368	7075	0.0011368	5062
	6330403K07Rik	-0.176854	-0.0595482	0.00333753	-0.0333425	-0.0450861	-0.0622987	2316	0.0622987	9821	-0.161937	-0.128089	-0.230971	-0.193496	-0.283464	-0.199591	363	0.199591	11774	0.0304707	0.107296	0.206548	0.15752	0.267537	0.153874	11758	-0.153874	379	0.0433598	0.110205	0.207668	0.178327	0.257518	0.159416	11571	-0.159416	566
	6330408A02Rik	-0.00561741	-0.00421157	-0.000857354	-0.0519632	-0.0119933	-0.0149286	6557	0.0149286	5580	-0.0202625	-0.0173012	-0.00106212	-0.0494887	0.0376725	-0.0100884	4969	0.0100884	7168	-0.00504085	0.014949	0.00136374	-0.0323573	-0.0117397	-0.006565	7315	0.006565	4822	0.0355073	0.00416054	-0.00575078	0.0427929	-0.0752199	0.000298013	7186	-0.000298013	4951
	6330416G13Rik	-0.0036518	-0.0255092	-0.0344378	-0.0506187	-0.0664504	-0.0361336	4079	0.0361336	8058	-0.046576	0.0543639	0.00422418	-0.0503875	0.0134123	-0.00499263	5437	0.00499263	6700	0.0425115	-0.0920631	-0.0268075	0.000680445	-0.00320589	-0.0157769	6332	0.0157769	5805	0.0485703	-0.0403185	-0.0302679	0.00368548	-0.0779747	-0.0192611	5596	0.0192611	6541
	6330418K02Rik	0.0109036	0.0239704	-0.020253	-0.0230644	0.0170598	0.0017233	8802	-0.0017233	3335	-0.0131374	-0.036103	0.00745975	-0.0185294	0.0725965	0.0024573	6141	-0.0024573	5996	0.0181216	0.0527213	0.00525503	0.0115443	-0.0308518	0.0113581	8975	-0.0113581	3162	0.0145479	0.0234798	-0.0403927	-0.0171203	-0.114826	-0.0268622	5025	0.0268622	7112
	6430531B16Rik	-0.00176731	0.0126948	-0.00499018	-0.000934496	-0.00162855	0.000674864	8672	-0.000674864	3465	0.00497811	0.0334033	0.00286638	0.00414088	-0.0170765	0.00566245	6495	-0.00566245	5642	0.000374528	-0.0106758	0.00593434	0.0330007	0.0130749	0.00834172	8757	-0.00834172	3380	-0.012695	-0.0509212	-0.01922	-0.0497545	-0.0181932	-0.0301568	4810	0.0301568	7327
	6430548M08Rik	0.0400252	0.0956371	0.0114526	0.033251	0.10048	0.0561691	11424	-0.0561691	713	0.0288694	0.181391	0.0307102	0.0507933	0.212723	0.100897	11043	-0.100897	1094	-0.00732041	-0.176892	-0.0221886	-0.126786	-0.233956	-0.113429	892	0.113429	11245	0.00602812	-0.0852451	-0.0176658	0.0873306	-0.121097	-0.0261299	5075	0.0261299	7062
	6430550D23Rik	-0.0152657	-0.0013126	0.00263815	0.0145169	0.00796495	0.00170834	8795	-0.00170834	3342	-0.0109099	0.0289082	0.0148107	0.0214728	0.0289262	0.0166416	7538	-0.0166416	4599	0.00443692	-0.0283691	-0.0212876	-0.0204103	-0.0314606	-0.0194181	5930	0.0194181	6207	-0.00414413	-0.0343966	-0.00217715	0.0104136	-0.0482708	-0.015715	5865	0.015715	6272
	6430562O15Rik	0.00956754	0.0300534	0.021141	-0.0148108	0.00462463	0.0101151	9657	-0.0101151	2480	-0.000689187	0.0928327	0.0262007	-0.00451095	0.0583184	0.0344303	8955	-0.0344303	3182	-0.00700899	-0.135101	-0.024474	-0.0711643	-0.0835416	-0.064258	2324	0.064258	9813	0.0186531	-0.0117355	0.00539489	0.0527617	-0.0290774	0.00719935	7706	-0.00719935	4431
	6430571L13Rik	0.0174794	-0.0107731	0.00191049	0.0118439	0.0213768	0.00836748	9503	-0.00836748	2634	0.00369788	0.00553462	0.00862051	0.0108055	0.0488587	0.0155034	7432	-0.0155034	4705	0.00857135	-0.0274517	-0.00891593	0.00480449	-0.071119	-0.0188222	5997	0.0188222	6140	-0.00104589	0.000488601	-0.00184347	0.0154607	-0.0249276	-0.00237353	6973	0.00237353	5164
	6430573F11Rik	-0.0273123	-0.0208409	-0.00185915	-0.00966392	0.0384512	-0.00424501	8049	0.00424501	4088	-0.00453777	0.0663359	0.0294561	0.00280117	0.0602863	0.0308683	8697	-0.0308683	3440	-0.0368932	-0.0921267	-0.0398622	-0.0175308	0.00098446	-0.0370857	4091	0.0370857	8046	0.0109285	-0.0685227	-0.0126993	0.00516885	-0.090479	-0.0311207	4743	0.0311207	7394
	8030462N17Rik	0.00655233	-0.0408267	-0.0391357	-0.0380811	0.0379444	-0.0147094	6581	0.0147094	5556	-0.0248626	0.033509	-0.0153253	-0.0244058	0.0090385	-0.00440923	5507	0.00440923	6630	0.0145142	-0.0825058	-0.0191555	-0.0675505	-0.0389983	-0.0387392	3951	0.0387392	8186	0.0394541	-0.0233341	-0.00886879	0.0480151	0.0627522	0.0236037	8812	-0.0236037	3325
	8430408G22Rik	-0.00145082	0.00604385	0.0304071	-0.0430505	0.0489295	0.00817581	9479	-0.00817581	2658	0.03951	-0.00120446	0.0848893	-0.0284828	-0.001652	0.018612	7713	-0.018612	4424	-0.0337998	-0.0256728	-0.054728	-0.0160744	0.0393557	-0.0181839	6074	0.0181839	6063	-0.0408963	0.0320429	-0.0627255	-0.00499869	-0.0133305	-0.0179816	5693	0.0179816	6444
	9030612E09Rik	-0.00851662	-0.0123743	-0.0387636	-0.0159836	-0.0502924	-0.0251861	5216	0.0251861	6921	-0.00822012	-0.0994329	-0.05485	-0.0571667	-0.0346218	-0.0508583	2442	0.0508583	9695	0.000487667	0.0904938	0.0289815	0.0615567	0.0293755	0.042179	10451	-0.042179	1686	1.1704e-05	0.0908318	0.0324091	0.0505601	0.0408843	0.0429394	9686	-0.0429394	2451
	9030617O03Rik	0.0218233	0.0257974	-0.0250523	-0.00192848	-0.065848	-0.00904163	7380	0.00904163	4757	0.0300892	0.0709321	0.0205643	0.0193723	0.0400273	0.036197	9072	-0.036197	3065	0.0209631	-0.038729	-0.00987679	0.0615206	-0.0402596	-0.00127635	7876	0.00127635	4261	-0.0498777	-0.0841195	-0.0686332	-0.106283	-0.123284	-0.0864395	2124	0.0864395	10013
	9030624G23Rik	-0.0261814	-0.0143676	-0.0142208	-0.0282651	-0.00929455	-0.0184659	6042	0.0184659	6095	-0.0029715	0.00330385	-0.0157498	-0.0236897	0.0520831	0.00259518	6167	-0.00259518	5970	-0.0124506	-0.00921451	0.00377402	0.00863216	-0.0201825	-0.00588829	7389	0.00588829	4748	-0.0206834	-0.0184729	0.0112172	-0.00555109	-0.120437	-0.0307854	4775	0.0307854	7362
	9030624J02Rik	0.00101622	-0.0380999	-0.0122596	-0.0116027	-0.00597364	-0.0133839	6757	0.0133839	5380	-0.00709758	0.0347751	0.00177158	-0.00802707	0.0779802	0.0198804	7836	-0.0198804	4301	-0.00836504	-0.0729733	0.00148592	-0.00978552	-0.0972725	-0.0373821	4065	0.0373821	8072	0.0212259	-0.055685	-0.0286483	0.00633973	-0.0636034	-0.0240742	5235	0.0240742	6902
	9130008F23Rik	0.0774853	-0.0531862	-0.0238506	-0.0197908	0.0594811	0.00802774	9461	-0.00802774	2676	0.0127317	0.0196899	0.0265692	-0.010856	0.1195	0.0335269	8894	-0.0335269	3243	0.0165447	-0.0641015	0.000485241	-0.0080001	-0.157712	-0.0425568	3649	0.0425568	8488	0.0620104	-0.0556571	-0.0753416	0.00291297	-0.035799	-0.0203749	5494	0.0203749	6643
	9130011E15Rik	0.00597181	-0.0240123	-0.0156692	-0.0429137	-0.00603975	-0.0165326	6331	0.0165326	5806	0.00820545	0.0310354	0.00705864	-0.032592	0.0392245	0.0105864	6991	-0.0105864	5146	-0.0198874	-0.0501872	-0.0199199	-0.0449902	-0.041387	-0.0352743	4254	0.0352743	7883	0.011248	-0.0460709	-0.0112245	0.0227096	-0.054809	-0.0156294	5871	0.0156294	6266
	9130019O22Rik	0.0122823	-0.0231218	-0.0215735	-0.0160651	-0.0156897	-0.0128336	6819	0.0128336	5318	-0.0462676	0.0286477	-0.0035662	-0.0128391	-0.0342383	-0.0136527	4655	0.0136527	7482	0.0327265	-0.0508835	-0.0200571	-0.0421972	0.0108276	-0.0139167	6529	0.0139167	5608	0.0686937	-0.0263111	-0.00130422	0.04328	0.0464769	0.026167	8948	-0.026167	3189
	9130023H24Rik	-0.0127873	-0.0342007	-0.00814603	-0.0365741	-0.0403251	-0.0264066	5077	0.0264066	7060	-0.0165366	0.0187366	-0.000286506	-0.0257929	0.0207128	-0.00063333	5871	0.00063333	6266	0.00397302	-0.0321104	0.00215796	-0.0107384	-0.0146325	-0.0102701	6923	0.0102701	5214	-6.59302e-05	-0.043265	-0.0132132	0.0072845	-0.0644767	-0.0227473	5326	0.0227473	6811
	9130221H12Rik	0.0231926	-0.00448459	-0.00624077	-0.0383505	0.0255145	-7.37487e-05	8600	7.37487e-05	3537	-0.00351632	0.0337601	0.01092	-0.0204563	0.0824124	0.020624	7906	-0.020624	4231	0.0148958	-0.028824	-0.0150009	-0.0418454	-0.0536317	-0.0248812	5338	0.0248812	6799	0.0217406	-0.0518295	-0.0149775	0.0108038	-0.0874176	-0.024336	5218	0.024336	6919
	9130401M01Rik	-0.0628428	-0.013131	-0.163015	-0.0965954	-0.0939475	-0.0859063	1509	0.0859063	10628	-0.0958202	0.024279	-0.108267	-0.0939936	-0.0673939	-0.0682391	1842	0.0682391	10295	0.0672298	0.0179269	0.0316446	0.0229379	0.0750937	0.0429666	10473	-0.0429666	1664	0.0415724	-0.0919632	-0.0363201	-0.00616914	0.0219588	-0.0141843	6008	0.0141843	6129
	9230102O04Rik	0.066323	0.0134162	-0.014978	-0.0482135	0.0964094	0.0225914	10492	-0.0225914	1645	0.0909792	0.0816467	0.0675703	0.0030248	0.202163	0.0890769	10854	-0.0890769	1283	-0.00815339	-0.0702505	-0.0522146	0.0300243	-0.176352	-0.0553893	2788	0.0553893	9349	-0.0761659	-0.0993557	-0.097692	-0.148615	-0.185174	-0.121401	1367	0.121401	10770
	9230110C19Rik	-0.00605557	0.00222565	-0.0260047	0.00238872	-0.00993276	-0.00747574	7590	0.00747574	4547	-0.0209551	0.0198929	-0.00186507	0.00277886	0.0297207	0.00591446	6517	-0.00591446	5620	0.00947122	-0.010815	-0.0212902	-0.0334244	-0.0219927	-0.0156102	6348	0.0156102	5789	0.0295109	-0.0317909	-0.00447967	0.0170103	-0.0660518	-0.0111602	6268	0.0111602	5869
	9330020H09Rik	0.00787564	-0.0253189	-0.0157641	-0.0623401	-0.00509899	-0.0201293	5828	0.0201293	6309	-0.0310315	0.0522305	-0.0113601	-0.0571666	0.00647253	-0.00817103	5138	0.00817103	6999	0.0179159	-0.0928288	-0.0359914	-0.0821779	0.0103129	-0.0365539	4137	0.0365539	8000	0.0474423	-0.0319723	0.0279491	0.0830258	-0.0305608	0.0191768	8524	-0.0191768	3613
	9330151L19Rik	0.00635463	0.00768335	0.00191546	-0.0315249	0.0540388	0.00769349	9434	-0.00769349	2703	-0.0444332	0.0512959	0.0236673	-0.0214276	0.0375076	0.00932201	6855	-0.00932201	5282	0.0304557	-0.0268393	0.0137284	0.0143509	-0.00600974	0.0051372	8488	-0.0051372	3649	0.057483	-0.0805378	-0.0515282	-0.0389774	-0.0640262	-0.0355173	4415	0.0355173	7722
	9330175E14Rik	0.00491178	0.00457218	-0.0160919	-0.0120825	-0.0535244	-0.014443	6614	0.014443	5523	0.0143413	0.0199859	0.00565536	-0.000466797	0.00136829	0.00817681	6747	-0.00817681	5390	-0.0234978	-0.000959172	0.0027954	0.0296876	-0.0218122	-0.00275722	7723	0.00275722	4414	0.00332004	-0.0426076	-0.0368173	-0.0569397	-0.0387147	-0.0343518	4494	0.0343518	7643
	9330179D12Rik	0.0168577	-0.00624577	-0.0181488	-0.0200616	0.0403244	0.00254519	8908	-0.00254519	3229	-0.0375036	-0.0403625	-0.0426752	-0.014904	-0.0585147	-0.038792	2981	0.038792	9156	0.0374997	0.0383888	0.031858	-0.000730334	0.0585147	0.0331062	10142	-0.0331062	1995	0.0371251	0.0356142	0.0320798	-0.0078527	0.0585147	0.0310962	9201	-0.0310962	2936
	9430015G10Rik	-0.028631	-0.0594099	-0.0431654	-0.0623751	-0.00582674	-0.0398816	3716	0.0398816	8421	-0.0301673	0.0303501	-0.0149057	-0.0574563	0.0682221	-0.00079141	5851	0.00079141	6286	0.00865539	-0.0570802	-0.0105782	-0.0644829	-0.0712898	-0.0389551	3925	0.0389551	8212	0.00216332	-0.0792564	-0.0174537	0.0624753	-0.12485	-0.0313843	4728	0.0313843	7409
	9430016H08Rik	0.0024745	-0.0754105	-0.109238	-0.0584591	-0.105446	-0.0692158	2024	0.0692158	10113	-0.0732588	0.138613	0.0151041	-0.0346285	-0.0413715	0.000891577	5998	-0.000891577	6139	0.0335363	-0.194714	-0.0770961	-0.0843255	-0.0188494	-0.0682898	2137	0.0682898	10000	0.109691	-0.15731	-0.0939717	0.054545	0.0556594	-0.00627716	6660	0.00627716	5477
	9430020K01Rik	0.0526154	-0.0314135	-0.0251419	-0.0467984	-0.0567798	-0.0215037	5641	0.0215037	6496	0.00135053	-0.0412908	-0.0118979	-0.0343708	-0.052156	-0.027673	3627	0.027673	8510	-0.00758266	0.0365444	0.00714105	-0.024058	0.00435118	0.00327921	8327	-0.00327921	3810	0.0727833	0.0139813	-0.0224708	0.00441309	0.041177	0.0219768	8703	-0.0219768	3434
	9430038I01Rik	-0.00140817	-0.0443791	-0.082288	-0.0662227	0.00813011	-0.0372336	3970	0.0372336	8167	-0.0757195	0.113717	-0.0026256	-0.0731117	0.0187108	-0.00380588	5565	0.00380588	6572	0.0640035	-0.150426	-0.037744	-0.0715895	-0.044368	-0.0480249	3242	0.0480249	8895	0.0784655	-0.128123	-0.0641592	0.0860277	0.0273855	-8.07252e-05	7154	8.07252e-05	4983
	9530026P05Rik	0.0190113	0.0735766	0.0209676	0.00937933	-0.0291451	0.0187579	10300	-0.0187579	1837	-0.000429152	0.0176422	0.0105172	-0.011749	-0.0343278	-0.00366932	5581	0.00366932	6556	0.0122883	0.0452882	0.0261193	0.0618957	0.0386838	0.0368551	10284	-0.0368551	1853	0.00738681	-0.0309347	-0.0208834	-0.0211996	0.0100666	-0.0111128	6275	0.0111128	5862
	9530053A07Rik	-0.00337809	0.0198128	-0.0506984	0.0423725	0.0433701	0.0102958	9682	-0.0102958	2455	-0.0174837	-0.146907	-0.029079	0.0486917	0.0865801	-0.0116396	4837	0.0116396	7300	0.0198742	0.140016	-0.0158817	-0.136333	-0.116638	-0.0217925	5675	0.0217925	6462	0.0117291	0.155314	0.0118685	0.128646	-0.0422914	0.0530532	10072	-0.0530532	2065
	9530059O14Rik	-2.084e-05	-0.0586502	-0.0413229	NA	-0.00687034	NA	12142	NA	12142	-0.0703369	-0.0242404	-0.018683	NA	-0.0884751	NA	12142	NA	12142	0.0630865	0.0074878	-0.00771707	NA	0.0813665	NA	12142	NA	12142	0.0633839	0.00639363	-0.00123851	NA	0.0777045	NA	12142	NA	12142
	9530068E07Rik	-0.036574	-0.000123787	-0.0351843	-0.0503957	-0.0526749	-0.0349905	4171	0.0349905	7966	-0.0156817	0.00207151	-0.0732822	-0.0518031	-0.0425673	-0.0362525	3122	0.0362525	9015	0.048098	0.045753	0.146197	0.0775441	0.095744	0.0826673	11259	-0.0826673	878	-0.0603461	-0.0591191	-0.0765058	-0.0524463	-0.0476323	-0.0592099	3121	0.0592099	9016
	9530077C05Rik	0.0413735	0.00595945	-0.0267325	-0.0157622	0.0118848	0.00334462	8990	-0.00334462	3147	0.0425523	0.0439645	-0.0150918	-0.00266417	0.0871094	0.031174	8716	-0.031174	3421	0.0183624	-0.0274173	0.0157819	-0.00874855	-0.100592	-0.0205228	5817	0.0205228	6320	-0.048429	-0.0682948	-0.0289673	-0.0205539	-0.0874444	-0.0507379	3526	0.0507379	8611
	9530082P21Rik	0.00460801	0.0211413	-0.0116034	0.00887107	0.0055402	0.00571144	9254	-0.00571144	2883	-0.0135214	0.0401079	0.019454	0.0189522	-0.00612396	0.0117737	7100	-0.0117737	5037	0.0255583	-0.00473032	-0.0023565	0.0432153	0.0174159	0.0158205	9297	-0.0158205	2840	0.00662239	-0.0648886	-0.0496447	-0.0725276	-0.031335	-0.0423547	3967	0.0423547	8170
	9830147E19Rik	-0.00922755	-0.00889273	-0.0110041	-0.0212543	0.0055361	-0.0089685	7394	0.0089685	4743	-0.0261498	0.0247252	-0.00785943	-0.00568906	0.0141106	-0.000172481	5914	0.000172481	6223	0.0056723	-0.0324842	0.0105719	0.00407239	-0.0282394	-0.00808139	7144	0.00808139	4993	0.0295908	-0.0291649	-0.00769267	-0.0297981	0.0140238	-0.00460822	6788	0.00460822	5349
	9930012K11Rik	0.00929149	0.0226622	-0.0224434	-0.0328327	0.000977699	-0.00446895	8022	0.00446895	4115	0.0107642	0.057443	0.00832441	-0.0192091	0.0695506	0.0253746	8286	-0.0253746	3851	0.00766875	-0.0141389	-0.00523596	0.0258995	-0.0277536	-0.00271206	7729	0.00271206	4408	-0.0121356	-0.0823333	-0.0397112	-0.0419125	-0.143346	-0.0638877	2914	0.0638877	9223
	9930021J03Rik	-0.00099834	-0.0521669	-0.0462216	-0.0429191	0.0144601	-0.0255692	5161	0.0255692	6976	-0.0195379	0.0223001	-0.0490383	-0.0613486	0.0082464	-0.0198757	4136	0.0198757	8001	-0.00340906	-0.0699037	0.016068	-0.0549495	-0.0481531	-0.0320695	4589	0.0320695	7548	0.0361665	-0.0392312	0.0153034	0.110209	-0.0139414	0.0217012	8682	-0.0217012	3455
	9930111J21Rik2	0.044943	-0.0099086	-0.0188843	-0.0256247	-0.0226171	-0.00641834	7761	0.00641834	4376	-0.0018083	-0.00925187	-0.00820375	-0.020134	-0.0317927	-0.0142381	4613	0.0142381	7524	0.0521398	0.00411076	-0.00780009	-0.00912232	0.0317927	0.0142242	9184	-0.0142242	2953	0.00502788	0.00808852	-0.00175446	0.0190342	0.0317927	0.0124378	8081	-0.0124378	4056
	A130010J15Rik	-0.0304022	-0.0340814	-0.0339015	-0.0126106	-0.0335828	-0.0289157	4797	0.0289157	7340	-0.034961	-0.00488136	-0.0207933	0.00826409	-0.0447878	-0.0194319	4175	0.0194319	7962	0.0203965	-0.0239154	0.00523757	-0.0202088	0.0393153	0.00416505	8422	-0.00416505	3715	0.00866141	-0.0313152	-0.0196749	-0.0279595	0.0336155	-0.00733456	6571	0.00733456	5566
	A230046K03Rik	-0.154931	-0.018428	-0.0355661	-0.0597336	0.00481214	-0.0527693	2817	0.0527693	9320	-0.0587546	0.0717645	-0.0172966	-0.0426517	0.0332731	-0.00273308	5655	0.00273308	6482	-0.0276329	-0.0787157	0.0101802	-0.0757447	-0.00489212	-0.035361	4243	0.035361	7894	-0.0620832	-0.0885521	-0.0272011	0.0618948	-0.0527286	-0.033734	4540	0.033734	7597
	A230050P20Rik	0.00398026	-0.0587089	-0.046433	-0.0444728	-0.0179524	-0.0327174	4402	0.0327174	7735	-0.0267546	0.0320757	-0.0177964	-0.0362128	-0.0438429	-0.0185062	4250	0.0185062	7887	0.0281593	-0.0456315	0.00704547	-0.02779	0.0780743	0.00797153	8725	-0.00797153	3412	0.0220844	-0.0853613	-0.0290981	0.017196	0.0322953	-0.00857676	6483	0.00857676	5654
	A230065H16Rik	-0.111441	-0.179356	-0.341393	-0.147801	-0.167926	-0.189583	257	0.189583	11880	-0.110177	-0.121476	-0.157476	-0.130777	-0.0304607	-0.110073	1007	0.110073	11130	0.0279575	0.0403545	-0.08341	-0.0491881	-0.0316097	-0.0191792	5964	0.0191792	6173	0.0460957	0.0523875	-0.0245187	0.0769034	-0.0672724	0.0167191	8366	-0.0167191	3771
	A230072E10Rik	0.0142784	-0.00361788	-0.0227456	-0.0147407	-0.0310689	-0.0115789	7010	0.0115789	5127	-0.00570895	0.0428561	-0.0142755	0.000742753	0.03746	0.0122149	7135	-0.0122149	5002	-0.00251504	-0.04532	-0.0068223	-0.0120165	-0.0616465	-0.0256641	5254	0.0256641	6883	0.0299991	-0.0461343	-0.000803378	-0.00507347	-0.0225081	-0.00890404	6453	0.00890404	5684
	A330041J22Rik	0.0380788	0.00489416	0.0184044	0.000205661	0.0557549	0.0234676	10534	-0.0234676	1603	0.0417873	0.0129563	0.029825	0.0148775	0.0818976	0.0362687	9078	-0.0362687	3059	-0.0487614	-0.0319642	-0.0322528	-0.0990639	-0.0969216	-0.0617928	2430	0.0617928	9707	0.0297379	0.00328746	-0.00166443	0.0683597	-0.0101569	0.0179128	8451	-0.0179128	3686
	A330048O09Rik	-0.0126857	-0.0743417	-0.095493	-0.0917164	-0.14044	-0.0829354	1588	0.0829354	10549	-0.0849561	-0.0342747	-0.0645612	-0.144	-0.165985	-0.0987554	1158	0.0987554	10979	0.0716022	0.0118276	0.00395826	0.0876342	0.153654	0.0657352	11014	-0.0657352	1123	0.0744149	0.0116623	0.0168359	0.11469	0.140779	0.0716764	10533	-0.0716764	1604
	A330069E16Rik	0.00545701	-0.0139053	-0.0203912	-0.0232434	0.058398	0.00126301	8746	-0.00126301	3391	-0.018417	-0.0756524	-0.0087687	-0.0201716	0.0781149	-0.00897897	5073	0.00897897	7064	0.0190067	0.052534	-8.67114e-05	-0.0246939	-0.0777989	-0.00620776	7350	0.00620776	4787	0.0133146	0.0573566	-0.00827237	0.0280473	-0.0685814	0.00437295	7499	-0.00437295	4638
	A330102I10Rik	-0.01024	0.0140411	-0.0128669	-0.0561673	0.019376	-0.00917142	7358	0.00917142	4779	-0.0359073	-0.0939497	-0.00485698	-0.0547334	-0.0633806	-0.0505656	2459	0.0505656	9678	0.0163272	0.0896719	-0.00541719	-0.0344578	0.0810444	0.0294337	9981	-0.0294337	2156	0.0310857	0.0866969	-0.00294282	0.0480586	0.0564156	0.0438628	9722	-0.0438628	2415
	A430005L14Rik	-0.0505298	-0.0935894	-0.139411	-0.0740292	-0.0713436	-0.0857806	1512	0.0857806	10625	-0.123027	0.0510281	-0.0178469	-0.0465595	-0.0612722	-0.0395354	2951	0.0395354	9186	0.0441525	-0.138414	-0.0879187	-0.124544	0.0152433	-0.0582961	2624	0.0582961	9513	0.130144	-0.0653038	-0.0642831	0.0796252	0.0770699	0.0314504	9221	-0.0314504	2916
	A430033K04Rik	0.0333481	-0.0180964	-0.0142829	-3.71476e-05	-0.033437	-0.00650105	7742	0.00650105	4395	0.0189698	0.0247056	-0.00103294	0.00372953	0.0268025	0.0146349	7352	-0.0146349	4785	-0.0167104	-0.0241502	-0.000399577	-0.0207619	-0.00739598	-0.0138836	6535	0.0138836	5602	0.0181759	-0.0462969	-0.0180888	0.00845789	-0.0771137	-0.0229731	5312	0.0229731	6825
	A4galt	0.0879489	0.014394	0.0175386	0.023534	0.156209	0.0599249	11482	-0.0599249	655	0.0889064	0.0545299	0.0219503	0.0339735	0.216854	0.0832428	10729	-0.0832428	1408	0.0276968	-0.0195721	-0.0151873	0.0750541	-0.0418711	0.00522408	8498	-0.00522408	3639	-0.0761186	-0.0857908	0.000370285	-0.106884	-0.303147	-0.114314	1491	0.114314	10646
	A530013C23Rik	0.0291222	0.0274964	0.0213213	-0.00396575	0.0154147	0.0178778	10250	-0.0178778	1887	-0.0349755	-0.0591556	0.012075	-0.0127085	0.0127249	-0.0164079	4431	0.0164079	7706	0.0395041	0.0252295	-0.0357545	-0.0516471	-0.0324193	-0.0110175	6835	0.0110175	5302	0.0510238	0.101293	0.039133	0.0852547	0.00475678	0.0562922	10155	-0.0562922	1982
	A630001G21Rik	-0.00955581	-0.00235271	-0.0252129	-0.0170467	-0.0216795	-0.0151695	6531	0.0151695	5606	0.000202817	0.0215361	-0.0102927	-0.00732471	0.00278561	0.00138141	6045	-0.00138141	6092	-0.0120832	-0.0391681	-0.00750877	-0.0194669	-0.0183585	-0.0193171	5945	0.0193171	6192	0.000405635	-0.00521254	-0.00442611	0.000662241	0.000389207	-0.00163631	7035	0.00163631	5102
	A630023A22Rik	0.0102691	0.076175	0.0781145	0.052283	0.00932202	0.0452327	11184	-0.0452327	953	0.0204207	0.0908929	0.0919979	0.0643186	0.0656548	0.066657	10343	-0.066657	1794	-0.0480449	-0.113272	-0.11576	-0.197441	-0.0930562	-0.113515	890	0.113515	11247	0.026757	0.0223076	0.0587793	0.168674	0.0148981	0.0582833	10209	-0.0582833	1928
	A830010M20Rik	-0.0050256	-0.012115	-0.0203713	-0.0355739	0.0573693	-0.0031433	8175	0.0031433	3962	-0.0272679	-0.0322116	-0.0200088	-0.0286257	0.0788961	-0.0058436	5344	0.0058436	6793	0.0217788	0.021619	0.00453767	-0.0159834	-0.0666675	-0.00694306	7277	0.00694306	4860	0.0132994	0.0164072	0.00750142	-0.0016297	-0.053945	-0.00367335	6863	0.00367335	5274
	A830080D01Rik	0.0411483	-0.023643	-0.0455408	-0.020837	0.0842005	0.0070656	9382	-0.0070656	2755	-0.010111	0.0968473	-0.0244803	-0.0226582	0.0840958	0.0247387	8227	-0.0247387	3910	0.00391693	-0.106812	-0.0137598	-0.0466784	-0.073906	-0.0474479	3267	0.0474479	8870	0.0616914	-0.109143	-0.000283413	0.0693175	0.0137475	0.00706596	7697	-0.00706596	4440
	A830082K12Rik	0.0106792	-0.00183854	NA	0.00754626	NA	NA	12143	NA	12143	-0.0355429	-0.0138247	NA	0.0130463	NA	NA	12143	NA	12143	0.0237156	0.0138247	NA	0.0140851	NA	NA	12143	NA	12143	0.052271	0.0138045	NA	-0.0271745	NA	NA	12143	NA	12143
	A930004D18Rik	-0.027399	-0.0277872	-0.0205191	-0.036434	-0.0751536	-0.0374586	3951	0.0374586	8186	-0.00655945	-0.0214115	-0.0254984	-0.0208617	-0.00319391	-0.015505	4507	0.015505	7630	-0.00912731	0.00988788	0.0173025	-0.0043568	0.0044017	0.00362159	8368	-0.00362159	3769	-0.0121981	-0.00267926	0.00424379	-0.0226432	-0.0410244	-0.0148602	5930	0.0148602	6207
	A930012L18Rik	-0.00493165	-0.00580367	-0.0217414	-0.00620922	-0.0320061	-0.0141384	6652	0.0141384	5485	0.0070997	-0.010951	-0.0172279	-0.000713283	-0.0452186	-0.0134022	4684	0.0134022	7453	-0.0267133	0.00582355	-0.000481844	-0.00691336	0.0452186	0.00338672	8338	-0.00338672	3799	0.00784828	0.00678201	0.00408622	-0.00474607	0.0452186	0.0118378	8035	-0.0118378	4102
	A930015D03Rik	0.0202331	-2.81359e-07	-0.0314671	-0.0125051	-0.00743083	-0.00623403	7790	0.00623403	4347	-0.0441195	-0.0517431	0.00721041	-0.00720376	0.062499	-0.00667141	5268	0.00667141	6869	0.0504114	0.0420321	0.000229313	0.0143472	-0.0517175	0.0110605	8960	-0.0110605	3177	0.0433846	0.0537619	-0.0555183	-0.024745	-0.0790666	-0.0124367	6157	0.0124367	5980
	A930024E05Rik	-0.00145971	-0.00826756	-0.0222309	-0.0285699	0.0480952	-0.00248659	8271	0.00248659	3866	-0.0052801	-0.0171347	-0.00754579	-0.0189686	0.0709502	0.00440421	6360	-0.00440421	5777	0.00929539	0.0118868	-0.00499725	-0.020899	-0.0011816	-0.00117912	7891	0.00117912	4246	-0.00242131	0.0110445	-0.0119822	0.00512992	-0.0811165	-0.0158691	5852	0.0158691	6285
	AA415398	0.000805639	-0.0091772	-0.00823988	-0.0377353	-0.0432911	-0.0195276	5900	0.0195276	6237	0.0143971	0.00911633	0.0061429	-0.023234	-0.0302264	-0.00476081	5463	0.00476081	6674	0.00485053	-0.00850524	0.00100696	-0.0167921	0.0140273	-0.0010825	7905	0.0010825	4232	-0.029602	-0.0195286	-0.0214436	0.0108938	-0.0137402	-0.0146841	5950	0.0146841	6187
	AA467197	0.102665	0.0521248	-0.0115274	-0.0174483	0.0973056	0.0446239	11174	-0.0446239	963	0.102789	0.0810604	-0.000712783	-0.0128223	0.064357	0.0469343	9610	-0.0469343	2527	0.0767779	0.00192579	0.00460475	0.013841	0.0670915	0.0328482	10133	-0.0328482	2004	-0.131774	-0.117585	-0.0128877	-0.0222439	-0.142382	-0.0853744	2148	0.0853744	9989
	AA543186	-0.00994931	-0.0236572	-0.0110437	-0.0101788	0.0518492	-0.000595952	8536	0.000595952	3601	0.00619782	0.0122381	-0.00249975	-0.00414788	0.0894494	0.0202475	7872	-0.0202475	4265	-0.00242887	-0.0298629	-0.00510216	-0.00631182	-0.0113228	-0.0110057	6839	0.0110057	5298	-0.0200068	-0.0178258	-0.00965579	-0.00323642	-0.111677	-0.0324804	4644	0.0324804	7493
	AA986860	0.0816022	0.0708057	0.0035101	0.0129761	0.0993804	0.0536549	11370	-0.0536549	767	0.0967771	0.150939	0.0613669	0.0450958	0.172121	0.10526	11094	-0.10526	1043	-0.0569431	-0.0781603	-0.0198457	-0.00868686	-0.153316	-0.0633905	2369	0.0633905	9768	-0.0184606	-0.166181	-0.0903252	-0.0595132	-0.138961	-0.0946881	1909	0.0946881	10228
	Aaas	-0.0419681	-0.112123	-0.135391	-0.133954	-0.0386889	-0.0924249	1344	0.0924249	10793	-0.000690494	0.048009	-0.0287629	-0.100639	0.075597	-0.0012973	5804	0.0012973	6333	-0.0275197	-0.104186	-0.0405407	-0.0385987	-0.08433	-0.059035	2589	0.059035	9548	-0.03149	-0.13068	-0.0886005	-0.00319425	-0.15148	-0.0810888	2289	0.0810888	9848
	Aacs	0.0168199	-0.0654811	-0.0734648	-0.0501768	-0.0409779	-0.0426561	3494	0.0426561	8643	-0.121223	0.0238539	-0.0257976	-0.0491402	-0.131186	-0.0606986	2081	0.0606986	10056	0.137398	-0.0655352	0.0211316	0.046374	0.140061	0.0558859	10801	-0.0558859	1336	0.122541	-0.0454885	-0.0704778	-0.032739	0.11095	0.0169571	8382	-0.0169571	3755
	Aagab	0.00486428	-0.0144484	0.00443736	-0.0479004	-0.0104291	-0.0126953	6847	0.0126953	5290	0.010312	0.0870595	0.0595475	-0.0208891	0.120295	0.051265	9789	-0.051265	2348	-0.0229684	-0.0901209	-0.0297457	-0.0196551	-0.102973	-0.0530927	2930	0.0530927	9207	0.00906342	-0.118005	-0.0781524	-0.0192049	-0.189133	-0.0790864	2345	0.0790864	9792
	Aak1	-0.00427124	-0.029406	-0.024784	-0.0540311	0.0205217	-0.0183941	6056	0.0183941	6081	-0.0193923	0.0570029	-0.00256344	-0.0409073	0.0206746	0.00296287	6211	-0.00296287	5926	0.00285261	-0.0761631	-0.0154536	-0.0594267	-0.0219881	-0.0340358	4376	0.0340358	7761	0.0220335	-0.076819	-0.017968	0.0613215	-0.0176102	-0.00580844	6700	0.00580844	5437
	Aamp	-0.090964	-0.0799269	-0.0276716	0.0222078	-0.0348943	-0.0422498	3516	0.0422498	8621	-0.143026	0.139344	0.0113523	0.0211951	-0.116428	-0.0175124	4330	0.0175124	7807	0.0773774	-0.192275	0.0192406	-0.0313376	0.111904	-0.00301813	7701	0.00301813	4436	0.0742798	-0.149603	-0.0823815	0.0417283	0.148276	0.00646003	7661	-0.00646003	4476
	Aard	-0.047332	-0.100835	-0.0957966	-0.0109703	-0.139997	-0.0789862	1714	0.0789862	10423	-0.164262	-0.0864774	-0.0877836	-0.0806722	-0.151903	-0.11422	960	0.11422	11177	0.127627	0.0568492	0.026039	0.0551268	0.120881	0.0773045	11199	-0.0773045	938	0.131711	0.0555946	0.0393164	0.0646011	0.096787	0.0776021	10674	-0.0776021	1463
	Aars	-0.132588	-0.117194	-0.16717	-0.0591247	-0.169228	-0.129061	739	0.129061	11398	-0.344283	0.184432	-0.0686114	-0.0806195	-0.216322	-0.105081	1062	0.105081	11075	0.139844	-0.305952	-0.0633814	-0.156113	0.148211	-0.0474783	3266	0.0474783	8871	0.356208	-0.148044	-0.0164207	0.22005	0.180247	0.118408	11264	-0.118408	873
	Aars2	0.00084891	-0.0537313	-0.0686809	-0.0366126	0.00821705	-0.0299918	4697	0.0299918	7440	-0.0217864	-0.00667092	-0.037251	-0.0233694	0.100233	0.00223095	6123	-0.00223095	6014	0.00254521	-0.0376035	0.000469489	-0.0199386	-0.0698732	-0.0248801	5339	0.0248801	6798	0.0367274	-0.0163433	-0.015429	0.00686599	-0.142607	-0.0261573	5071	0.0261573	7066
	Aarsd1	-0.171632	-0.0213309	-0.0228667	-0.0480827	-0.0668503	-0.0661525	2149	0.0661525	9988	-0.0821853	0.0267942	-0.00480277	-0.0347894	0.0853989	-0.00191688	5734	0.00191688	6403	-0.00939915	-0.0322365	-0.0146719	-0.0684268	-0.104958	-0.0459385	3388	0.0459385	8749	-0.0475271	-0.0382337	-0.00262433	0.0602065	-0.175166	-0.040669	4065	0.040669	8072
	Aasdh	0.00680662	-0.0293521	-0.0260093	-0.0321682	-0.01812	-0.0197686	5868	0.0197686	6269	0.0164262	0.0395171	0.00224449	-0.0224339	0.0285487	0.0128605	7196	-0.0128605	4941	-0.0110514	-0.0485915	-0.0159232	-0.0218178	-0.00413299	-0.0203034	5845	0.0203034	6292	-0.00992954	-0.066369	-0.0193083	-0.0036947	-0.0596423	-0.0317888	4695	0.0317888	7442
	Aasdhppt	-0.0317382	-0.100756	-0.112627	-0.0617979	-0.0760355	-0.0765909	1782	0.0765909	10355	-0.143966	0.0466132	-0.0322414	-0.0824126	-0.161364	-0.0746742	1657	0.0746742	10480	0.0770491	-0.122283	-0.0279003	-0.0258076	0.128065	0.00582481	8558	-0.00582481	3579	0.169022	-0.0734406	-0.0600096	0.0718826	0.173331	0.0561571	10152	-0.0561571	1985
	Aass	-0.00238697	-0.0268794	0.00179188	0.00771998	0.0272777	0.00150465	8775	-0.00150465	3362	0.010659	0.00750521	0.0251603	0.00522768	0.0576659	0.0212436	7956	-0.0212436	4181	-0.02983	-0.0628623	-0.0722424	-0.0821326	-0.0793634	-0.0652861	2283	0.0652861	9854	0.00937368	0.0131635	0.0316832	0.0833384	-0.0313585	0.0212401	8660	-0.0212401	3477
	Aatf	0.00814053	-0.0984245	-0.0564505	-0.0479742	-0.140557	-0.0670532	2115	0.0670532	10022	-0.130108	0.0971176	-0.0509699	-0.05069	-0.135501	-0.0540303	2318	0.0540303	9819	0.0893026	-0.179557	-0.00459084	-0.071415	0.0897678	-0.0152986	6391	0.0152986	5746	0.173652	-0.117091	0.0129826	0.0902935	0.104358	0.0528391	10067	-0.0528391	2070
	Aatk	0.000374278	-0.0465206	-0.0559153	-0.0402648	-0.0886598	-0.0461972	3232	0.0461972	8905	-0.0990367	-0.101411	-0.0644349	-0.105911	-0.141707	-0.1025	1096	0.1025	11041	0.0927432	0.0844468	0.0278143	0.0893092	0.12944	0.0847507	11288	-0.0847507	849	0.0962192	0.0843741	0.0347059	0.0691932	0.117459	0.0803904	10742	-0.0803904	1395
	AB124611	0.00673321	-0.00476191	-0.022493	-0.0685961	0.00480079	-0.0168634	6282	0.0168634	5855	-0.00227535	-0.00913601	-0.0367793	-0.0634785	0.0474848	-0.0128369	4726	0.0128369	7411	0.0209234	0.0121117	0.0345992	-0.00118921	-0.00761176	0.0117667	9012	-0.0117667	3125	-0.00850082	0.000399566	0.0081788	0.0307161	-0.0811115	-0.0100636	6364	0.0100636	5773
	Abat	-0.00799445	-0.0663002	-0.0555391	-0.0741584	-0.0825068	-0.0572998	2551	0.0572998	9586	-0.098373	-0.128092	-0.101067	-0.117805	-0.170462	-0.12316	843	0.12316	11294	0.075533	0.10182	0.0659664	0.0559456	0.158785	0.09161	11371	-0.09161	766	0.0773176	0.102576	0.071462	0.11948	0.14785	0.103737	11092	-0.103737	1045
	Abca1	0.024451	-0.135847	0.00762973	0.0413791	0.00885878	-0.0107057	7142	0.0107057	4995	-0.0833608	0.0851704	-0.0216888	0.00206841	0.00191724	-0.00317871	5624	0.00317871	6513	0.0578355	-0.16527	0.0152688	-0.066006	0.0403252	-0.0235692	5470	0.0235692	6667	0.123578	-0.106483	0.0262306	0.145051	-0.037803	0.0301147	9137	-0.0301147	3000
	Abca2	-0.00547104	-0.0628949	-0.0317519	-0.0692697	-0.0295088	-0.0397793	3722	0.0397793	8415	-0.0317077	0.0384995	-0.00509162	-0.0513315	0.11192	0.0124578	7152	-0.0124578	4985	0.0220671	-0.0698845	-0.00515023	-0.00433147	-0.0716918	-0.0257982	5237	0.0257982	6900	0.0194531	-0.0875779	-0.0238283	-0.0147768	-0.193658	-0.0600776	3084	0.0600776	9053
	Abca3	0.071331	0.0231108	-0.0290178	-0.0334569	0.147096	0.0358126	10951	-0.0358126	1186	0.0851862	0.223213	0.0750632	0.0228032	0.32296	0.145845	11555	-0.145845	582	-0.0173293	-0.167843	-0.0431615	0.0300998	-0.173096	-0.0742659	1874	0.0742659	10263	-0.0460464	-0.282994	-0.144034	-0.153204	-0.412183	-0.207692	558	0.207692	11579
	Abca4	0.00658106	0.013698	0.014111	-0.00986356	0.0366584	0.012237	9852	-0.012237	2285	0.0136126	0.0386759	0.000590125	-0.000503404	0.053394	0.0211538	7951	-0.0211538	4186	0.00811259	-0.0198038	-0.000590125	-0.0267198	-0.0209368	-0.0119876	6734	0.0119876	5403	-0.0257296	-0.0483805	0.0133606	0.00741316	-0.0747255	-0.0256124	5121	0.0256124	7016
	Abca5	0.0694708	0.0586328	-0.00539958	-0.039997	0.0808841	0.0327182	10854	-0.0327182	1283	0.0175923	0.0204955	-0.0130501	-0.0583575	0.0689662	0.0071293	6645	-0.0071293	5492	0.0603256	0.0657368	0.031763	0.0266856	-0.00888848	0.0351245	10212	-0.0351245	1925	-0.00279006	-0.0814385	-0.0173174	0.012956	-0.0955767	-0.0368333	4318	0.0368333	7819
	Abca7	0.0227827	0.013164	-0.0285975	-0.0352034	0.0376146	0.00195208	8829	-0.00195208	3308	0.0306268	0.0608589	-0.00366356	-0.015197	0.0851145	0.0315479	8747	-0.0315479	3390	-0.00801161	-0.0392381	0.00305794	0.0184643	-0.0551468	-0.0161749	6282	0.0161749	5855	-0.0198384	-0.0796032	-0.0374884	-0.0521708	-0.112048	-0.0602297	3073	0.0602297	9064
	Abca8a	-0.0101201	-0.0144548	-0.000185469	-0.0608298	0.0450153	-0.00811497	7514	0.00811497	4623	-0.0140019	-0.0131735	-0.00590262	-0.0526598	0.050392	-0.00706918	5235	0.00706918	6902	0.00282067	0.00382171	0.00487298	-0.0197205	0.00247471	-0.0011461	7894	0.0011461	4243	0.0142399	0.00759856	0.0141199	0.00254322	-0.0773843	-0.00777655	6533	0.00777655	5604
	Abca8b	-0.00530121	-0.0202867	0.0025749	-0.0335182	NA	NA	12144	NA	12144	-0.00162265	0.00181592	-0.014291	-0.0327399	NA	NA	12144	NA	12144	-0.00459199	-0.00716024	0.014291	-0.0186897	NA	NA	12144	NA	12144	0.00257472	-0.0122802	0.013933	0.0228471	NA	NA	12144	NA	12144
	Abcb10	-0.00448319	-0.0516469	-0.0264101	-0.0606352	0.0397131	-0.0206924	5751	0.0206924	6386	-0.0352315	0.0750022	0.0115278	-0.0325166	0.120367	0.0278298	8502	-0.0278298	3635	0.0434126	-0.125184	-0.0117013	-0.0447363	-0.111467	-0.0499352	3111	0.0499352	9026	0.0220247	-0.0940249	-0.0505048	-0.00520279	-0.124986	-0.0505387	3535	0.0505387	8602
	Abcb1b	0.00255797	-0.0313971	-0.0339434	-0.0721347	-0.0924346	-0.0454703	3295	0.0454703	8842	-0.12032	-0.138966	-0.0878126	-0.133275	-0.265841	-0.149243	621	0.149243	11516	0.118575	0.124671	0.0601925	0.0755226	0.241034	0.123999	11613	-0.123999	524	0.119214	0.124144	0.0670584	0.117602	0.245402	0.134684	11413	-0.134684	724
	Abcb6	0.00501288	-0.0430739	-0.0504758	-0.0447171	-0.0355457	-0.0337599	4304	0.0337599	7833	-0.0434552	0.0464892	-0.0228098	-0.039918	0.0329321	-0.00535233	5396	0.00535233	6741	0.0375948	-0.080257	-0.0140996	-0.028349	0.00761661	-0.0154988	6367	0.0154988	5770	0.0485225	-0.068884	-0.0107085	0.029896	-0.107318	-0.0216983	5400	0.0216983	6737
	Abcb7	0.0320632	-0.0681299	-0.0315218	-0.0549893	0.057637	-0.0129882	6807	0.0129882	5330	0.0163596	0.0995386	-0.00549216	-0.0339449	0.0990874	0.0351097	8997	-0.0351097	3140	0.00625151	-0.142738	-0.00152199	-0.0158336	-0.0870624	-0.0481808	3233	0.0481808	8904	0.00392478	-0.150451	-0.0354239	-0.0229767	-0.0801865	-0.0570226	3220	0.0570226	8917
	Abcb8	-0.01459	-0.00475769	-0.0726917	-0.0707059	0.102088	-0.0121315	6935	0.0121315	5202	0.0309783	0.140962	0.0294625	-0.0431341	0.195108	0.0706753	10456	-0.0706753	1681	-0.0255549	-0.136014	-0.034039	-0.0170456	-0.0506105	-0.0526529	2956	0.0526529	9181	-0.0498674	-0.174056	-0.116596	-0.0224201	-0.265703	-0.125728	1303	0.125728	10834
	Abcb9	0.046016	0.0392548	0.0154977	0.00346834	0.0810493	0.0370572	10984	-0.0370572	1153	-0.0296915	0.0867997	0.02204	0.00446775	0.122225	0.0411683	9328	-0.0411683	2809	0.022242	-0.10709	-0.0363322	-0.0613861	-0.134761	-0.0634655	2364	0.0634655	9773	0.0912346	-0.0226987	0.0196551	0.0485209	-0.057014	0.0159396	8314	-0.0159396	3823
	Abcc1	0.0565769	-0.0313968	-0.041202	-0.0289347	0.0100219	-0.00698693	7662	0.00698693	4475	-0.0810583	-0.0408121	-0.0489923	-0.027659	0.0128745	-0.0371294	3055	0.0371294	9082	0.0616011	0.0120335	0.0368011	-0.018632	-0.0121409	0.0159326	9305	-0.0159326	2832	0.15485	0.026752	0.00135195	0.0445217	-0.0337929	0.0387366	9537	-0.0387366	2600
	Abcc10	0.0343469	-0.0328571	-0.0125498	0.000124563	-0.0375509	-0.00969726	7294	0.00969726	4843	0.0010686	0.00272864	0.00626192	0.00240409	0.00805745	0.00410414	6335	-0.00410414	5802	0.0142335	-0.022582	-0.00372389	0.00953846	0.0142007	0.00233335	8263	-0.00233335	3874	0.0257994	-0.0206018	-0.0254384	-0.00634114	-0.0435919	-0.0140348	6018	0.0140348	6119
	Abcc3	0.0874004	0.099438	0.0461178	0.00853971	0.208828	0.0900648	11765	-0.0900648	372	0.152561	0.222878	0.153206	0.0860066	0.36969	0.196868	11835	-0.196868	302	0.0473826	-0.0940592	0.0414322	0.222599	-0.139734	0.0155242	9280	-0.0155242	2857	-0.217831	-0.27643	-0.267281	-0.396385	-0.475926	-0.326771	192	0.326771	11945
	Abcc4	-0.0027351	-0.0260463	-0.0483347	-0.0348994	-0.0975708	-0.0419173	3545	0.0419173	8592	-0.0566426	-0.0388223	-0.0058666	-0.0348417	-0.0331171	-0.0338581	3271	0.0338581	8866	0.0613165	0.0335044	-0.00526775	0.0190376	0.0325715	0.0282324	9926	-0.0282324	2211	0.0458744	0.027139	-0.0487985	-0.010002	-0.0140652	2.9544e-05	7162	-2.9544e-05	4975
	Abcc5	0.0435386	-0.0137545	-0.0063831	-0.0419381	-0.012332	-0.00617384	7798	0.00617384	4339	-0.0021399	-0.0818695	-0.0597253	-0.0504	-0.0103985	-0.0409066	2878	0.0409066	9259	0.087747	0.111864	0.0709562	0.0573362	0.0584196	0.0772647	11197	-0.0772647	940	-0.0329581	0.0373183	0.034609	-0.0396705	-0.033885	-0.00691725	6610	0.00691725	5527
	Abcc8	0.0598804	0.0620407	0.0245857	-0.0621068	0.0936729	0.0356146	10945	-0.0356146	1192	0.0774957	0.122054	0.0944233	-0.0276024	0.18997	0.0912682	10890	-0.0912682	1247	0.0423095	-0.0175155	0.0462716	0.0485402	-0.0396207	0.015997	9316	-0.015997	2821	-0.107024	-0.181478	-0.19097	-0.118769	-0.323456	-0.184339	704	0.184339	11433
	Abcc9	0.00364087	-0.0233129	NA	0.0106716	-0.0723381	NA	12145	NA	12145	-0.0149078	-0.0172119	NA	0.00487421	-0.0236288	NA	12145	NA	12145	-0.00418857	0.0130424	NA	-0.0138905	0.00169353	NA	12145	NA	12145	0.0343666	0.00943839	NA	0.0091737	-0.00467738	NA	12145	NA	12145
	Abcd1	0.014412	-0.0248653	-0.00509451	-0.0357232	0.00878001	-0.00849819	7465	0.00849819	4672	-0.00400217	0.0604711	0.025695	-0.00845277	0.0423232	0.0232069	8113	-0.0232069	4024	0.0128154	-0.073163	-0.012617	-0.0460381	-0.0455687	-0.0329143	4503	0.0329143	7634	0.00601401	-0.0871054	-0.0405969	-0.0047584	-0.0682074	-0.0389308	4182	0.0389308	7955
	Abcd2	0.0177151	-0.0443658	-0.0480223	-0.029713	-0.0629871	-0.0334746	4326	0.0334746	7811	-0.0182232	-0.0876118	-0.0455654	-0.0339926	-0.0211855	-0.0413157	2849	0.0413157	9288	0.0135238	0.067958	0.0176402	0.00552433	0.0168573	0.0243007	9740	-0.0243007	2397	0.0410692	0.0709822	0.0222096	0.040446	0.0111623	0.0371739	9478	-0.0371739	2659
	Abcd3	-0.0620516	-0.117729	-0.0579061	-0.0244164	0.0186193	-0.0486968	3082	0.0486968	9055	-0.00477074	0.0410119	-0.00874545	-0.0196389	0.0880801	0.0191874	7761	-0.0191874	4376	-0.0772227	-0.158338	-0.0444324	-0.0190829	-0.124379	-0.084691	1529	0.084691	10608	0.00482586	-0.0689156	-0.0252688	0.018487	-0.117378	-0.03765	4260	0.03765	7877
	Abcd4	0.0248167	0.0110179	-0.0228492	-0.029555	-0.00561403	-0.00443673	8026	0.00443673	4111	0.00693213	0.0389711	-0.00298794	-0.024787	0.0758542	0.0187965	7732	-0.0187965	4405	-0.00138826	-0.0360829	-0.0053688	0.0158704	-0.0603704	-0.017468	6149	0.017468	5988	0.0150818	-0.0424735	-0.01674	-0.0289582	-0.13587	-0.0417921	4009	0.0417921	8128
	Abce1	-0.0838545	-0.12771	-0.113674	-0.0573324	-0.143922	-0.105299	1101	0.105299	11036	-0.225106	0.0963976	-0.0533579	-0.0653628	-0.21798	-0.0930818	1250	0.0930818	10887	0.095644	-0.189328	-0.0203098	-0.0962925	0.152927	-0.0114719	6792	0.0114719	5345	0.212065	-0.108715	-0.0328898	0.132373	0.181178	0.0768022	10655	-0.0768022	1482
	Abcf1	-0.0842383	-0.0697083	-0.11502	-0.0527995	-0.104254	-0.0852041	1528	0.0852041	10609	-0.130135	0.116358	-0.0163934	-0.0461605	-0.133986	-0.0420634	2813	0.0420634	9324	0.0341363	-0.179408	-0.0313981	0.0165251	0.108037	-0.0104216	6907	0.0104216	5230	0.115128	-0.125468	-0.0850889	-0.0235295	0.119607	0.000129749	7171	-0.000129749	4966
	Abcf2	-0.0570953	-0.0727078	-0.0793232	-0.0656618	-0.104356	-0.0758289	1801	0.0758289	10336	-0.242744	0.0912991	-0.0171116	-0.0596647	-0.262289	-0.098102	1167	0.098102	10970	0.150767	-0.140671	-0.0149456	-0.0454992	0.222288	0.0343876	10182	-0.0343876	1955	0.250719	-0.101736	-0.0613937	0.0581147	0.267256	0.0825921	10789	-0.0825921	1348
	Abcf3	0.0261436	-0.0346449	-0.0122495	-0.040679	0.00541934	-0.0112021	7066	0.0112021	5071	-0.0797167	0.101365	0.0430327	-0.0419607	-0.0524854	-0.00595299	5330	0.00595299	6807	0.0701144	-0.150781	-0.0302639	-0.0106346	0.0781044	-0.00869208	7095	0.00869208	5042	0.128161	-0.0866293	-0.0707008	0.0089005	0.0572966	0.0074056	7723	-0.0074056	4414
	Abcg1	0.35793	0.0827889	-0.00190125	-0.0148313	0.079127	0.100623	11828	-0.100623	309	0.37841	0.222025	0.0379181	0.00937572	0.185751	0.166696	11695	-0.166696	442	0.14326	-0.0829419	-0.00499245	0.0604615	-0.0373626	0.0156849	9287	-0.0156849	2850	-0.386108	-0.302627	-0.0691113	-0.112122	-0.350602	-0.244114	383	0.244114	11754
	Abcg2	-0.0174114	-0.0814262	-0.0906876	-0.0234463	-0.124364	-0.067467	2096	0.067467	10041	-0.0723009	0.153807	-0.0256225	-0.0339738	-0.0458177	-0.00478166	5462	0.00478166	6675	0.0327153	-0.315219	-0.0966207	-0.0908155	0.0229627	-0.0893955	1373	0.0893955	10764	0.083887	-0.0824349	0.0416765	0.115696	0.00704089	0.033173	9302	-0.033173	2835
	Abhd10	-0.0427245	-0.0421224	-0.0632051	-0.0489671	-0.0497549	-0.0493548	3038	0.0493548	9099	-0.0632078	0.0586915	-0.000876299	-0.0333372	0.0214817	-0.0034496	5604	0.0034496	6533	0.0227534	-0.0895042	-0.0233795	-0.0382127	-0.0403683	-0.0337423	4414	0.0337423	7723	0.0453525	-0.0865224	-0.0574865	0.0182837	-0.0222812	-0.0205308	5483	0.0205308	6654
	Abhd11	-0.0380692	-0.0863941	-0.0356044	-0.00719303	-0.0279648	-0.0390451	3789	0.0390451	8348	0.0634497	0.27898	0.111384	0.0218107	0.0821293	0.111551	11180	-0.111551	957	-0.100835	-0.381264	-0.146147	-0.079844	-0.100264	-0.161671	454	0.161671	11683	-0.0658057	-0.284737	-0.109304	0.0104042	-0.126758	-0.11524	1477	0.11524	10660
	Abhd12	0.160993	0.090068	-0.0340931	0.00923324	0.0599317	0.0572265	11434	-0.0572265	703	0.178499	0.260523	0.0511271	0.0597421	0.226533	0.155285	11631	-0.155285	506	0.103319	-0.108229	0.0373043	0.141945	-0.0851725	0.0178334	9435	-0.0178334	2702	-0.224523	-0.358297	-0.177344	-0.25742	-0.37316	-0.278149	280	0.278149	11857
	Abhd13	0.0147022	-0.0265066	-0.0509465	-0.0255132	-0.0570436	-0.0290615	4782	0.0290615	7355	-0.116759	0.072646	0.00379023	-0.00685317	-0.0299179	-0.0154187	4514	0.0154187	7623	0.0943352	-0.0927323	-0.0190445	-0.0801061	0.0257336	-0.0143628	6484	0.0143628	5653	0.15038	-0.0745191	-0.0520019	0.0494358	-0.0177804	0.0111028	7988	-0.0111028	4149
	Abhd14a	0.00485093	-0.0407094	-0.103098	-0.0584194	-0.019208	-0.0433168	3441	0.0433168	8696	0.0506625	0.188319	0.0105024	-0.0072382	0.0136356	0.0511763	9785	-0.0511763	2352	-0.0209859	-0.213954	-0.0553746	-0.0707199	0.0631781	-0.0595712	2552	0.0595712	9585	-0.069036	-0.21922	-0.104069	-0.0100991	-0.0783645	-0.0961576	1870	0.0961576	10267
	Abhd14b	0.109215	0.0870084	0.0663068	0.0180715	0.181574	0.0924351	11781	-0.0924351	356	0.158056	0.291157	0.187274	0.0863064	0.290591	0.202677	11849	-0.202677	288	-0.0574671	-0.235723	-0.106447	0.00319322	-0.162563	-0.111801	914	0.111801	11223	-0.090781	-0.286974	-0.155838	-0.158692	-0.344399	-0.207337	559	0.207337	11578
	Abhd16a	0.0836262	0.0609609	0.0370871	0.0207215	0.0247874	0.0454366	11189	-0.0454366	948	0.0489236	0.0763288	0.0582661	0.0434374	0.175083	0.0804078	10670	-0.0804078	1467	0.082503	0.00505217	0.0275236	0.102271	-0.0678912	0.0298918	10007	-0.0298918	2130	-0.0571649	-0.130466	-0.106782	-0.175186	-0.270235	-0.147967	1033	0.147967	11104
	Abhd2	0.321234	0.080529	-0.0660735	-0.0638432	-0.0165976	0.0510497	11317	-0.0510497	820	0.174688	0.258207	0.0306597	-0.0229991	0.0322086	0.0945528	10941	-0.0945528	1196	0.218	-0.0933767	-0.0292195	0.139663	-0.0411047	0.0387924	10350	-0.0387924	1787	-0.112714	-0.360701	-0.1205	-0.232776	-0.0705671	-0.179452	747	0.179452	11390
	Abhd3	0.0289249	-0.000421182	-0.00456397	-0.0181963	0.0146534	0.00407937	9082	-0.00407937	3055	-0.0478612	-0.0125113	-0.0573473	-0.0444775	-0.0183737	-0.0361142	3136	0.0361142	9001	0.0635246	0.020498	0.0418675	0.027502	0.0388927	0.038457	10334	-0.038457	1803	0.0521145	0.00163464	0.0492698	0.0463296	0.00297677	0.0304651	9163	-0.0304651	2974
	Abhd4	0.00756905	0.0176454	-0.046207	-0.0318333	0.00557753	-0.00944967	7324	0.00944967	4813	0.0400934	0.0828976	-0.0220922	-0.0230757	0.0490798	0.0253806	8287	-0.0253806	3850	0.00813579	-0.0300256	0.0764921	0.0886463	0.0423084	0.0371114	10298	-0.0371114	1839	-0.0739524	-0.139466	-0.0879056	-0.0810629	-0.159997	-0.108477	1593	0.108477	10544
	Abhd5	0.129145	0.0225107	0.0153034	-0.00320094	0.043378	0.0414273	11108	-0.0414273	1029	0.0787248	0.270278	0.120763	0.0339252	0.195344	0.139807	11508	-0.139807	629	-0.0480291	-0.376137	-0.162976	-0.135393	-0.193278	-0.183163	346	0.183163	11791	0.0698008	-0.146501	-0.0469831	0.0561426	-0.163285	-0.046165	3751	0.046165	8386
	Abhd6	-0.000706849	0.00235967	-0.0441951	-0.0243886	-0.00329629	-0.0140454	6666	0.0140454	5471	-0.0670063	0.0395386	-0.0202189	-0.0183758	0.0515046	-0.00291155	5640	0.00291155	6497	0.0709199	0.00488518	0.00954796	-0.00306798	0.00821767	0.0181006	9450	-0.0181006	2687	0.054143	-0.0961085	-0.0342661	-0.00783925	-0.118498	-0.0405138	4070	0.0405138	8067
	Abhd8	-0.0608845	-0.010344	-0.108071	-0.0894183	-0.0881682	-0.0713772	1953	0.0713772	10184	-0.04047	-0.0176398	-0.059077	-0.066344	-0.0148037	-0.0396669	2946	0.0396669	9191	0.00431237	0.0355136	0.00233542	-0.00904336	0.00855077	0.00833376	8755	-0.00833376	3382	-0.00686383	-0.0361706	-0.0257957	-0.00487248	-0.11464	-0.0376685	4258	0.0376685	7879
	Abi1	0.112729	0.0139782	-0.0514875	-0.0401688	0.0669196	0.020394	10390	-0.020394	1747	0.089259	0.161338	0.0219984	-0.030597	0.0545258	0.0593049	10112	-0.0593049	2025	-0.0635837	-0.199898	-0.0771282	-0.0339383	-0.0428832	-0.0834863	1569	0.0834863	10568	0.0346453	-0.126868	-0.032985	0.0151202	-0.0225143	-0.0265203	5046	0.0265203	7091
	Abi2	-0.000416329	-0.0882236	-0.0487269	-0.0902302	-0.132553	-0.0720301	1928	0.0720301	10209	-0.0741235	-0.0517916	-0.0805608	-0.105317	-0.0595755	-0.0742737	1669	0.0742737	10468	0.0359843	0.0184949	0.0525612	-0.00388566	0.0552185	0.0316747	10080	-0.0316747	2057	0.0932261	-0.000691524	0.0352508	0.0682592	0.0144383	0.0420966	9657	-0.0420966	2480
	Abi3	-0.00234169	-0.0178776	-0.00853192	-0.0312992	-0.0293599	-0.0178821	6132	0.0178821	6005	-0.0386013	-0.0274566	0.00494476	-0.0207225	-0.00936088	-0.0182393	4270	0.0182393	7867	0.0330609	0.00771046	-0.0247741	-0.0267714	-0.00705901	-0.00356664	7635	0.00356664	4502	0.0336853	0.0213764	0.00473936	0.0161538	0.0116082	0.0175126	8419	-0.0175126	3718
	Abi3bp	-0.00326737	-0.0207078	-0.00145532	-0.0279298	0.0321442	-0.0042432	8050	0.0042432	4087	-0.0538598	-0.208711	0.00495659	-0.0307761	-0.0453655	-0.0667512	1890	0.0667512	10247	0.0474451	0.186183	-0.0126169	-0.01093	0.0241207	0.0468405	10592	-0.0468405	1545	0.0470944	0.19195	0.00093098	0.00569502	0.0298361	0.0551013	10124	-0.0551013	2013
	Abl1	-0.0122969	-0.0952713	-0.0571008	-0.0660304	0.0219074	-0.0417584	3558	0.0417584	8579	-0.0713579	-0.114978	-0.0569056	-0.0833314	-0.0674186	-0.0787984	1562	0.0787984	10575	0.0136678	0.0297408	0.0123873	-0.0408355	0.0587356	0.0147392	9218	-0.0147392	2919	0.0968685	0.0925548	0.0190762	0.106515	0.104436	0.0838901	10816	-0.0838901	1321
	Abl2	0.0514668	-0.0313259	-0.100494	-0.11157	-0.132284	-0.0648415	2210	0.0648415	9927	-0.131391	0.0633586	-0.0562801	-0.117851	-0.155104	-0.0794534	1548	0.0794534	10589	0.13723	-0.0885012	0.0111622	-0.00177516	0.0926873	0.0301607	10018	-0.0301607	2119	0.162569	-0.0685005	-0.0152568	0.0773308	0.133254	0.0578794	10195	-0.0578794	1942
	Ablim1	0.150699	0.0490671	-0.0609021	-0.0674491	0.0388427	0.0220515	10469	-0.0220515	1668	0.13355	-0.161699	0.00449673	-0.065567	0.0932431	0.000804625	5990	-0.000804625	6147	0.0649404	0.224704	-0.0145732	0.0269309	-0.046068	0.0511868	10693	-0.0511868	1444	-0.120495	0.103181	-0.0683159	-0.0330159	-0.170844	-0.0578979	3178	0.0578979	8959
	Ablim2	0.00128395	0.0067737	-0.00352163	0.00367083	0.0927769	0.0201967	10380	-0.0201967	1757	-0.036113	-0.134915	-0.0405566	-0.00262827	0.0656912	-0.0297043	3497	0.0297043	8640	0.0256025	0.127335	0.0289885	-0.00366907	-0.0324311	0.0291651	9971	-0.0291651	2166	0.0245639	0.12921	0.0439049	0.00947042	-0.0369834	0.0340332	9335	-0.0340332	2802
	Ablim3	NA	-0.00869554	NA	-0.0255525	0.0131492	NA	12146	NA	12146	NA	-0.0153256	NA	-0.0212883	-0.0118759	NA	12146	NA	12146	NA	0.00721697	NA	-0.0111707	0.0134754	NA	12146	NA	12146	NA	0.0155019	NA	0.00633804	0.0158201	NA	12146	NA	12146
	Abr	0.00859481	0.0227282	-0.0461654	-0.0622909	0.0257635	-0.010274	7205	0.010274	4932	-0.0405757	0.00219969	-0.0400961	-0.073947	0.00238846	-0.0300061	3473	0.0300061	8664	0.0679638	0.0394145	0.0162422	0.033337	0.0690558	0.0452027	10548	-0.0452027	1589	0.0193246	-0.0498258	0.00028726	0.0123652	-0.0602356	-0.0156169	5872	0.0156169	6265
	Abt1	0.0103813	-0.107611	-0.0593928	-0.00696933	-0.130527	-0.0588238	2459	0.0588238	9678	-0.138612	0.172052	0.0166581	-0.00257193	-0.155143	-0.0215234	4015	0.0215234	8122	0.0913917	-0.276633	-0.0760928	-0.0944693	0.0896976	-0.0532211	2925	0.0532211	9212	0.184333	-0.157398	-0.0324661	0.0826133	0.208989	0.0572143	10176	-0.0572143	1961
	Abtb1	0.0238404	-0.038088	-0.0246351	0.00680536	0.033558	0.000296123	8631	-0.000296123	3506	0.0321154	0.0676267	0.0170859	0.0130978	0.134096	0.0528044	9862	-0.0528044	2275	-0.0248189	-0.0841829	-0.0111598	-0.00872991	-0.0394466	-0.0336676	4421	0.0336676	7716	-0.00945923	-0.111849	-0.0554988	-0.00207198	-0.210801	-0.0779361	2380	0.0779361	9757
	Abtb2	0.00526139	-0.0222418	-0.0350049	-0.00140194	0.0349068	-0.0036961	8114	0.0036961	4023	-0.0571159	0.156385	0.00730124	0.0167453	-0.0125582	0.0221515	8034	-0.0221515	4103	-0.0154956	-0.233711	-0.0485726	-0.153646	-0.0491203	-0.100109	1118	0.100109	11019	0.124923	-0.0918727	-0.00538781	0.141789	0.127205	0.0593314	10237	-0.0593314	1900
	Acaa1a	-0.0410198	0.054691	-0.00456179	-0.0108211	0.0790568	0.015469	10094	-0.015469	2043	0.107391	0.0695492	0.0988909	0.0240094	0.028675	0.0657031	10312	-0.0657031	1825	-0.121954	-0.0702629	-0.0907628	-0.00143931	0.0430927	-0.0482653	3222	0.0482653	8915	-0.131812	-0.0456766	-0.10232	-0.0779497	-0.0577809	-0.0831079	2220	0.0831079	9917
	Acaa1b	0.0705013	-0.0314722	0.0286901	-0.024974	0.0285589	0.0142608	10012	-0.0142608	2125	0.0489006	0.0981834	0.0706745	0.00707099	0.0437063	0.0537072	9895	-0.0537072	2242	-0.0470198	-0.189519	-0.0659071	-0.040441	-0.0224245	-0.0730622	1933	0.0730622	10204	0.045969	-0.0444486	-0.0352052	-0.0259117	-0.033551	-0.0186295	5652	0.0186295	6485
	Acaa2	-0.14227	-0.0731937	-0.0599142	-0.0442199	-0.133658	-0.0906511	1387	0.0906511	10750	0.00616587	0.104343	0.0549348	-0.027569	-0.0343757	0.0206998	7913	-0.0206998	4224	-0.123998	-0.218608	-0.122014	-0.0335994	-0.0273058	-0.105105	1025	0.105105	11112	-0.0880574	-0.0680388	-0.0593444	-0.00306105	-0.0261097	-0.0489223	3606	0.0489223	8531
	Acaca	-0.0138729	-0.061958	-0.0362727	-0.0531624	-0.115782	-0.0562096	2608	0.0562096	9529	-0.0656988	0.0125253	-0.00596922	-0.0760907	-0.0453574	-0.0361182	3134	0.0361182	9003	0.0230734	-0.118081	-0.0579675	-0.0526234	-0.00392195	-0.0419041	3694	0.0419041	8443	0.0791759	0.0259178	0.0310178	0.139455	-0.00764182	0.053585	10086	-0.053585	2051
	Acacb	0.0131129	-0.00104052	0.00893301	-0.0433576	-0.0227801	-0.00902647	7382	0.00902647	4755	-0.0219979	0.0271163	0.00305188	-0.0409946	-0.0496607	-0.016497	4421	0.016497	7716	0.0219979	-0.0588585	-0.0146541	-0.0213211	0.0496607	-0.00463502	7515	0.00463502	4622	0.0219979	0.00129554	0.0200549	0.0233615	0.0495468	0.0232513	8789	-0.0232513	3348
	Acad10	0.0264401	0.00490715	-0.012865	-0.03045	0.105265	0.0186595	10293	-0.0186595	1844	0.0113098	0.0279922	0.00972511	-0.0239543	0.0992779	0.0248701	8240	-0.0248701	3897	-0.00226059	-0.0303215	0.0033364	-0.0329295	0.0135781	-0.0097194	6986	0.0097194	5151	0.00627555	-0.027411	-0.038605	0.0171828	-0.0967157	-0.0278547	4945	0.0278547	7192
	Acad11	-0.00812468	-0.0466969	-0.0477151	-0.0302228	-0.0639711	-0.0393461	3765	0.0393461	8372	-0.0103106	-0.0312119	-0.0511288	-0.0410537	0.0508349	-0.016574	4412	0.016574	7725	0.0158541	-0.00298177	0.0323104	0.0141354	-0.0245023	0.00696316	8637	-0.00696316	3500	-0.00153863	0.00696908	0.0122283	0.0193281	-0.141035	-0.0208097	5460	0.0208097	6677
	Acad12	0.0152609	0.00877315	-0.0217804	-0.013573	0.0251401	0.00276414	8925	-0.00276414	3212	-0.012217	-0.00175074	-0.0132835	-0.000290044	0.0541939	0.00533053	6459	-0.00533053	5678	0.00491323	0.0044669	0.0193756	0.0262664	-0.00983743	0.00903695	8816	-0.00903695	3321	0.0264433	-4.05223e-05	-0.0267172	-0.0452348	-0.106841	-0.0304781	4796	0.0304781	7341
	Acad8	0.0150568	-0.0271818	-0.0737645	-0.0260019	0.0264194	-0.0170944	6245	0.0170944	5892	0.00120976	0.0617838	0.0012883	-0.0194761	0.0832447	0.0256101	8310	-0.0256101	3827	0.00366983	-0.0937278	-0.025963	-0.00523466	-0.0368949	-0.0316301	4637	0.0316301	7500	0.00977643	-0.0767561	-0.0723233	0.00761708	-0.0958551	-0.0455082	3786	0.0455082	8351
	Acad9	0.0785026	-0.166449	-0.0313994	-0.0473197	-0.0223533	-0.0378036	3912	0.0378036	8225	-0.00602558	0.00285869	-0.0127958	-0.0597131	-0.0889036	-0.0329159	3315	0.0329159	8822	0.0124134	-0.16637	-0.0444604	-0.154854	0.0591722	-0.0588198	2600	0.0588198	9537	0.0968506	-0.0110534	0.0292269	0.191996	0.11196	0.0837959	10814	-0.0837959	1323
	Acadl	0.0123016	0.189761	-0.114769	-0.0402651	-0.0487808	-0.000350434	8559	0.000350434	3578	-0.00888768	0.408745	-0.0326525	0.0163631	0.0262888	0.0819714	10696	-0.0819714	1441	0.000921203	-0.264426	-0.0594048	0.0620198	0.0219387	-0.0477903	3250	0.0477903	8887	0.0265015	-0.355878	-0.0154234	-0.182706	-0.121942	-0.12989	1246	0.12989	10891
	Acadm	0.0322273	-0.00145898	0.0625276	0.0611449	0.0401568	0.0389195	11059	-0.0389195	1078	0.0932222	0.0424711	0.0835721	0.0292397	-0.0144295	0.0468151	9602	-0.0468151	2535	-0.129973	-0.117789	-0.106077	-0.0616545	-0.0031376	-0.0837263	1565	0.0837263	10572	-0.00743188	0.0116425	0.0370728	0.102905	0.0207924	0.0329963	9296	-0.0329963	2841
	Acads	0.0911038	0.00527433	-0.100849	-0.0277516	0.0819241	0.00994036	9643	-0.00994036	2494	0.163856	0.197087	0.0349772	-0.00061484	0.27777	0.134615	11453	-0.134615	684	0.0381067	-0.1795	-0.0527026	0.0675365	-0.130572	-0.0514263	3015	0.0514263	9122	-0.228157	-0.241206	-0.149524	-0.139415	-0.409369	-0.233534	424	0.233534	11713
	Acadsb	0.0254042	0.0145477	0.0112986	0.0391006	0.0779847	0.0336672	10889	-0.0336672	1248	-0.001228	0.00460161	-0.010383	0.035482	0.0543207	0.0165587	7529	-0.0165587	4608	0.0262221	0.00136182	0.0204913	-0.0455176	0.0609371	0.012699	9088	-0.012699	3049	0.00720506	-0.0208747	0.0068108	0.0621781	-0.119061	-0.0127484	6126	0.0127484	6011
	Acadvl	0.137141	0.0444051	0.0506284	-0.0173997	0.0283821	0.0486313	11260	-0.0486313	877	0.0492594	0.149111	0.0694484	-0.0229888	0.0197789	0.0529218	9866	-0.0529218	2271	0.0875691	-0.119685	-0.000983971	0.0177384	0.0666601	0.0102597	8900	-0.0102597	3237	-0.00609211	-0.142378	-0.068213	-0.0143951	-0.0805299	-0.0623217	2977	0.0623217	9160
	Acap1	0.00692487	-0.0118009	0.00463534	-0.0293169	0.0560377	0.00529601	9203	-0.00529601	2934	-0.0157926	0.0140057	0.0145941	-0.0222369	0.0629024	0.0106945	7002	-0.0106945	5135	0.00646842	-0.020698	-0.000320072	-0.000791917	-0.0382412	-0.0107166	6870	0.0107166	5267	0.0241844	-0.0193543	-0.0215691	-0.0021408	-0.0496707	-0.0137101	6044	0.0137101	6093
	Acap2	0.137547	0.00335066	-0.0164893	-0.0380504	0.172366	0.0517448	11333	-0.0517448	804	0.149258	0.152407	0.0506024	-0.00742434	0.312896	0.131548	11413	-0.131548	724	-0.160784	-0.229882	-0.0409926	-0.0459003	-0.353861	-0.166284	419	0.166284	11718	0.0550654	-0.0911896	-0.0747211	-0.00907376	-0.196237	-0.0632312	2942	0.0632312	9195
	Acap3	0.012796	-0.0265072	-0.0126322	-0.0357759	0.00172074	-0.0120797	6940	0.0120797	5197	-0.0886524	0.0420402	0.0117124	-0.0396172	-0.0198363	-0.0188707	4220	0.0188707	7917	0.0679449	-0.0663721	-0.0328471	-0.062231	-0.00729782	-0.0201606	5855	0.0201606	6282	0.124809	-0.0288154	-0.000835712	0.067105	0.0794434	0.0483413	9890	-0.0483413	2247
	Acat1	-0.355966	-0.154653	-0.166787	-0.105076	-0.0132267	-0.159142	452	0.159142	11685	-0.112857	0.0836593	-0.0486555	-0.0861015	-0.00542149	-0.0338752	3269	0.0338752	8868	-0.190951	-0.25294	-0.089718	-0.133266	0.00241833	-0.132891	663	0.132891	11474	-0.0768497	-0.0887141	-0.040793	0.122028	-0.00335932	-0.0175376	5727	0.0175376	6410
	Acat2	-0.332396	-0.0684739	-0.0885529	-0.0477526	-0.072951	-0.122025	822	0.122025	11315	-0.272708	-0.0349221	-0.0269248	-0.0550028	-0.138805	-0.105673	1056	0.105673	11081	0.0306045	-0.0320356	-0.0682361	0.00366935	0.146548	0.01611	9328	-0.01611	2809	0.0624399	0.0296676	0.00149751	0.00602187	0.0786227	0.0356499	9406	-0.0356499	2731
	Acat3	-0.047072	-0.0125669	-0.0020321	-0.00990451	-0.0678949	-0.0278941	4916	0.0278941	7221	-0.0478688	0.006021	0.00122682	-0.00917208	-0.0649068	-0.02294	3923	0.02294	8214	0.0147955	-0.0108019	-0.00602516	0.0103734	0.0624083	0.01415	9179	-0.01415	2958	0.0204605	-0.011757	-0.00366672	-0.00213	0.0577388	0.0121291	8057	-0.0121291	4080
	Acbd3	0.0858927	-0.0279605	-0.0593565	-0.0367919	0.0341195	-0.000819334	8505	0.000819334	3632	0.0425002	0.112743	-0.0222753	-0.0351196	0.0626269	0.0320951	8782	-0.0320951	3355	8.96727e-05	-0.156374	-0.0116748	-0.112963	-0.0935725	-0.0748989	1850	0.0748989	10287	0.029874	-0.0854324	-0.0168936	0.133915	-0.00216943	0.0118586	8036	-0.0118586	4101
	Acbd4	0.0375372	0.023011	-0.0133757	0.0155048	-0.0261032	0.00731483	9406	-0.00731483	2731	0.00465987	-0.175058	-0.0434374	-0.00540741	0.0695432	-0.02994	3482	0.02994	8655	0.0358357	0.201254	0.0580271	0.0883653	-0.0416287	0.0683708	11052	-0.0683708	1085	-0.0189531	0.135145	-0.00193592	-0.0618758	-0.104749	-0.0104736	6324	0.0104736	5813
	Acbd5	0.0414102	0.0277804	0.00442375	-0.000815013	-0.00773673	0.0130125	9921	-0.0130125	2216	0.032056	-0.0112081	0.0113458	0.00357876	0.0881173	0.0247779	8230	-0.0247779	3907	0.0026706	0.047115	0.0172534	0.0455039	-0.0312661	0.0162554	9340	-0.0162554	2797	-0.02018	-0.036052	-0.0380166	-0.0610542	-0.151633	-0.0613872	3019	0.0613872	9118
	Acbd6	-0.0532535	-0.041605	-0.103602	-0.0323987	-0.113767	-0.0689252	2038	0.0689252	10099	-0.101924	0.0856123	-0.0193998	-0.0154521	-0.176536	-0.0455399	2656	0.0455399	9481	0.116582	-0.0754788	0.0118029	0.0396552	0.175539	0.0536201	10746	-0.0536201	1391	0.0112733	-0.137434	-0.101554	-0.0676245	0.107003	-0.0376672	4259	0.0376672	7878
	Acbd7	-0.016046	-0.155674	-0.0567901	-0.0762353	0.0746179	-0.0460255	3247	0.0460255	8890	-0.0192535	0.0832311	-0.0139179	-0.0563629	0.0842903	0.0155974	7442	-0.0155974	4695	0.00755197	-0.244292	-0.0464792	-0.0680101	-0.0768368	-0.0856133	1496	0.0856133	10641	0.0100512	-0.101916	-0.00958115	0.0416279	-0.0294476	-0.017853	5700	0.017853	6437
	Accs	-0.00301883	-0.0239608	-0.022671	-0.0357679	-0.0250941	-0.0221025	5573	0.0221025	6564	0.00160927	0.0386667	-0.00256935	-0.0432614	-0.00598414	-0.00230778	5690	0.00230778	6447	-0.0191493	-0.0736835	-0.0236421	-0.0239363	0.0109329	-0.0258957	5231	0.0258957	6906	0.0101252	-0.0374503	0.00358075	0.0462575	-0.0590904	-0.00731545	6575	0.00731545	5562
	Acd	-0.0738964	-0.0833016	-0.104324	-0.0824665	-0.00402393	-0.0696025	2008	0.0696025	10129	-0.0641159	0.0575871	-0.0355656	-0.0462191	0.050796	-0.0075035	5201	0.0075035	6936	-0.0306201	-0.127045	-0.0328381	-0.0689003	-0.0947323	-0.0708272	2024	0.0708272	10113	0.0487973	-0.0851416	-0.0352268	0.0255748	-0.0536293	-0.0199251	5529	0.0199251	6608
	Ace	0.0614613	0.0224827	0.0377065	-0.00129267	0.111436	0.0463588	11218	-0.0463588	919	0.0468411	0.101131	0.0562508	-0.00189418	0.107186	0.061903	10204	-0.061903	1933	-0.0275286	-0.0694257	-0.0598072	-0.0249776	-0.052976	-0.046943	3309	0.046943	8828	0.0235459	-0.107431	0.0123763	0.02209	-0.115458	-0.0329754	4600	0.0329754	7537
	Acer2	0.00906347	-0.0489767	-0.0905201	-0.0736919	0.03381	-0.0340631	4270	0.0340631	7867	0.0184612	0.148363	0.027971	-0.0524867	0.0748242	0.0434265	9435	-0.0434265	2702	-0.00627855	-0.158972	-0.0395362	-0.104723	-0.0868674	-0.0792754	1700	0.0792754	10437	-0.00918076	-0.21489	-0.137624	0.0611179	-0.0543749	-0.0709902	2634	0.0709902	9503
	Acer3	0.0755815	-0.0178882	-0.0640576	-0.0421363	0.0155734	-0.00658543	7724	0.00658543	4413	-0.0322673	-0.0137287	-0.0391929	-0.0351617	-0.0104756	-0.0261653	3722	0.0261653	8415	0.0206065	-0.0316919	-0.0157827	-0.149265	-0.032735	-0.0417736	3700	0.0417736	8437	0.143317	0.0261798	0.00409344	0.138515	0.0651106	0.0754433	10620	-0.0754433	1517
	Ache	0.00826312	0.0534176	0.0146572	0.0130282	0.0632717	0.0305276	10783	-0.0305276	1354	0.00588742	0.0937874	0.0355088	0.0237137	0.0821128	0.048202	9666	-0.048202	2471	0.00229681	-0.00986205	0.0140834	0.0286683	-0.00154239	0.00672882	8623	-0.00672882	3514	-0.00459588	-0.135509	-0.0609802	-0.0534657	-0.118773	-0.0746648	2502	0.0746648	9635
	Acin1	-0.235142	-0.104828	-0.118963	-0.0862274	-0.0526357	-0.119559	858	0.119559	11279	-0.186325	0.0792214	-0.07555	-0.0926354	-0.163543	-0.0877664	1346	0.0877664	10791	-0.00983731	-0.167293	0.000989322	-0.0711099	0.138245	-0.0218011	5672	0.0218011	6465	0.0642738	-0.0885609	-0.0264374	0.116757	0.142598	0.0417261	9642	-0.0417261	2495
	Acly	-0.0381052	0.00737455	-0.0489524	-0.112497	-0.0166397	-0.0417639	3557	0.0417639	8580	-0.103812	0.202598	0.0160985	-0.0853436	0.0638968	0.0186875	7720	-0.0186875	4417	0.076386	-0.260875	-0.0218927	0.0182918	-0.0404582	-0.0457097	3400	0.0457097	8737	0.0842639	-0.174442	-0.0845613	-0.0375447	-0.0984273	-0.0621422	2986	0.0621422	9151
	Aco1	0.0531636	-0.0896378	-0.0424346	-0.0555521	0.0235418	-0.0221838	5564	0.0221838	6573	-0.0106748	-0.0204387	-0.00595292	-0.0439215	-0.0624153	-0.0286806	3564	0.0286806	8573	-0.0401133	-0.0928424	-0.0514422	-0.0583641	0.0689621	-0.03476	4301	0.03476	7836	0.124947	0.0197998	-0.000926432	0.0576408	0.0744139	0.0551751	10128	-0.0551751	2009
	Aco2	-0.162467	-0.0205245	-0.0814924	-0.0483626	-0.0607134	-0.0747121	1839	0.0747121	10298	0.00584359	0.16758	0.0239536	-0.0199559	0.0989261	0.0552695	9970	-0.0552695	2167	-0.0333323	-0.181887	-0.00905193	0.0735077	-0.0383934	-0.0378314	4031	0.0378314	8106	-0.180194	-0.196729	-0.146331	-0.130433	-0.220195	-0.174776	786	0.174776	11351
	Acot1	0.233378	-0.0169636	-0.10091	-0.0488968	0.113797	0.036081	10963	-0.036081	1174	0.416405	0.498293	0.225939	0.0470815	0.386294	0.314803	12065	-0.314803	72	0.055857	-0.421904	-0.110159	0.225779	-0.193544	-0.0887943	1387	0.0887943	10750	-0.515905	-0.632027	-0.427076	-0.405017	-0.57464	-0.510933	38	0.510933	12099
	Acot10	0.0205963	0.00651233	0.0153156	-0.0270318	-0.0337664	-0.00367479	8116	0.00367479	4021	0.00854416	0.00257362	0.0114829	-0.025398	-0.022214	-0.00500228	5435	0.00500228	6702	-0.0165946	-0.00422629	-0.0181582	0.00557105	0.00203649	-0.00627431	7347	0.00627431	4790	0.0285381	0.0015557	0.00837851	0.0172294	0.023358	0.0158119	8306	-0.0158119	3831
	Acot11	-0.0155585	-0.00677126	-0.0235412	0.00683571	-0.0761996	-0.023047	5468	0.023047	6669	-0.00335584	-0.0211937	0.00301568	0.0145522	0.00170851	-0.00105464	5823	0.00105464	6314	-0.00204504	0.0193244	-0.00811004	0.025194	-0.0310949	0.000653686	8080	-0.000653686	4057	-0.0144684	0.00623014	-0.0292324	-0.0383213	-0.0545584	-0.0260701	5080	0.0260701	7057
	Acot13	0.0615771	0.0811902	-0.0684855	0.0141877	0.161117	0.0499173	11296	-0.0499173	841	0.150004	0.233433	0.123942	0.0815616	0.238047	0.165397	11687	-0.165397	450	-0.00508521	-0.161204	-0.0453138	0.100984	-0.121242	-0.0463722	3352	0.0463722	8785	-0.20272	-0.271139	-0.281351	-0.247884	-0.271716	-0.254962	344	0.254962	11793
	Acot2	0.0141337	-0.00199346	0.0119276	-0.0641436	0.0713288	0.00625061	9307	-0.00625061	2830	0.0286739	0.144564	0.0315845	-0.0309037	0.248327	0.084449	10757	-0.084449	1380	0.0352874	-0.107155	-0.00126416	0.0364821	-0.111579	-0.0296458	4834	0.0296458	7303	-0.0605668	-0.198809	-0.0412294	-0.103808	-0.38242	-0.157367	938	0.157367	11199
	Acot4	0.0144954	-0.00130866	-0.00175911	-0.0419711	-0.0369743	-0.0135036	6737	0.0135036	5400	-0.028642	0.0460142	0.0255542	-0.0298434	0.0303713	0.00869086	6790	-0.00869086	5347	0.0234312	-0.055502	-0.0436595	-0.0518856	-0.0423945	-0.0340021	4383	0.0340021	7754	0.0523851	-0.02897	-0.00677171	0.0327408	0.0261065	0.0150982	8267	-0.0150982	3870
	Acot6	0.0221669	0.00790663	0.0454522	-0.0148185	0.0341332	0.0189681	10316	-0.0189681	1821	-0.00579612	0.0413696	0.0653377	-0.00218172	0.0610532	0.0319565	8774	-0.0319565	3363	0.00829321	-0.0362913	-0.0599583	-0.0615527	-0.032485	-0.0363988	4146	0.0363988	7991	0.0366323	-0.0425803	0.00273634	0.0309024	-0.0493532	-0.00433249	6811	0.00433249	5326
	Acot7	-0.14297	-0.0454154	-0.141228	-0.148718	-0.0354125	-0.102749	1144	0.102749	10993	-0.10967	0.0581188	-0.0509921	-0.12691	0.00483943	-0.0449228	2689	0.0449228	9448	-0.0029051	-0.074744	-0.0474509	-0.136272	-0.0585424	-0.0639829	2337	0.0639829	9800	0.000996934	-0.0789378	-0.0528837	0.13539	-0.0198361	-0.00305422	6919	0.00305422	5218
	Acot8	0.114796	0.0328235	-0.0266281	-0.0151351	0.0736622	0.0359038	10957	-0.0359038	1180	0.101692	0.145869	0.107858	0.0121673	0.206704	0.114858	11224	-0.114858	913	0.0440423	-0.0936074	-0.0390996	0.0687063	-0.134296	-0.0308509	4713	0.0308509	7424	-0.0845009	-0.179793	-0.199669	-0.129206	-0.249401	-0.168514	830	0.168514	11307
	Acot9	0.192843	0.0430946	-0.0414658	-0.0169134	0.0317932	0.0418703	11116	-0.0418703	1021	0.0322616	0.128714	-0.0186989	-0.00790744	-0.0279001	0.0212937	7961	-0.0212937	4176	0.0306089	-0.151331	-0.0590706	-0.0784409	-0.0151102	-0.0546688	2824	0.0546688	9313	0.172413	-0.0640652	0.0223744	0.0703081	0.10249	0.0607041	10278	-0.0607041	1859
	Acox1	0.0615937	0.0378606	0.0237166	-0.0200429	0.148708	0.0503672	11305	-0.0503672	832	0.0214976	0.211091	0.0868274	0.00315247	0.214899	0.107493	11127	-0.107493	1010	0.0132251	-0.207959	-0.054992	0.026979	-0.121972	-0.0689438	2109	0.0689438	10028	0.016422	-0.185065	-0.0792098	-0.0663518	-0.228394	-0.10852	1590	0.10852	10547
	Acox3	0.0310127	0.0121513	-0.0364856	-0.0649704	0.0343255	-0.0047933	7985	0.0047933	4152	0.00560811	0.0538544	0.00653239	-0.0465066	0.0933814	0.022574	8063	-0.022574	4074	0.0678377	-0.0233747	0.0225984	0.0687519	-0.0140656	0.0243495	9745	-0.0243495	2392	-0.039559	-0.0965536	-0.0839334	-0.0925556	-0.175408	-0.0976019	1833	0.0976019	10304
	Acp1	-0.257051	-0.0271653	-0.235628	-0.0848812	-0.0377327	-0.128492	747	0.128492	11390	0.0542506	0.147354	-0.000903279	-0.0269085	0.192313	0.0732213	10520	-0.0732213	1617	-0.122598	-0.126684	-0.132636	0.0356792	-0.142413	-0.0977302	1166	0.0977302	10971	-0.299497	-0.227569	-0.15973	-0.148292	-0.278778	-0.222773	482	0.222773	11655
	Acp2	-0.00999288	0.0145449	-0.0308857	-0.0396686	0.0134955	-0.0105014	7175	0.0105014	4962	-0.0102872	0.0716308	0.00681086	-0.0262168	0.0888574	0.026159	8355	-0.026159	3782	0.00861714	-0.037243	0.00942767	0.0302228	-0.0555047	-0.00889601	7069	0.00889601	5068	-0.00534259	-0.110441	-0.0698218	-0.050776	-0.165719	-0.0804201	2313	0.0804201	9824
	Acp5	-0.0401422	-0.0782694	-0.134065	-0.117826	-0.0757607	-0.0892127	1434	0.0892127	10703	-0.171672	-0.113684	-0.138763	-0.118704	-0.0670568	-0.121976	856	0.121976	11281	0.0922188	0.0463601	0.0179661	-0.0555784	0.06971	0.0341353	10173	-0.0341353	1964	0.166112	0.109535	0.0963924	0.114563	0.0502285	0.107366	11131	-0.107366	1006
	Acp6	-0.0104524	-0.0398448	-0.0950914	-0.0358912	-0.0412459	-0.0445051	3359	0.0445051	8778	-0.0478143	0.0570926	-0.0403024	-0.0399544	0.0240527	-0.00938517	5029	0.00938517	7108	0.0304635	-0.0870847	-0.022684	-0.0449462	-0.0319371	-0.0312377	4665	0.0312377	7472	0.0433402	-0.0832829	-0.0263207	0.0545884	-0.0435604	-0.0110471	6280	0.0110471	5857
	Acpp	0.0302347	-0.0667124	-0.0211082	0.00930488	-0.1024	-0.0301362	4674	0.0301362	7463	-0.0392834	-0.0827941	-0.0369103	-0.00346485	-0.169159	-0.0663224	1898	0.0663224	10239	0.056688	0.0622506	0.0493498	0.0428837	0.170117	0.0762579	11183	-0.0762579	954	0.039342	0.0512878	-0.00918496	-0.00642572	0.156134	0.0462305	9804	-0.0462305	2333
	Acrbp	-0.00523121	-0.0113452	0.000345742	-0.0338261	-0.00155551	-0.0103224	7197	0.0103224	4940	-0.0223477	0.0506599	0.00533231	-0.0202153	0.0481998	0.0123258	7141	-0.0123258	4996	0.0104486	-0.051489	4.07103e-05	-0.0226315	-0.0320361	-0.0191335	5971	0.0191335	6166	0.0207902	-0.0685716	-0.0112669	0.011283	-0.0921413	-0.0279813	4936	0.0279813	7201
	Acsbg1	0.108345	0.151345	-0.0357344	-0.118602	0.135503	0.0481714	11248	-0.0481714	889	0.131217	0.285516	0.094394	-0.070148	0.299961	0.148188	11571	-0.148188	566	0.0796359	-0.0407434	0.0269385	0.0591229	-0.058092	0.0133724	9129	-0.0133724	3008	-0.184489	-0.412333	-0.259135	-0.140721	-0.509492	-0.301234	234	0.301234	11903
	Acsf2	0.0181797	0.0421079	-0.013525	-0.08004	0.05423	0.00419053	9095	-0.00419053	3042	0.0376715	0.0804751	0.0462031	-0.0345989	0.214154	0.0687809	10405	-0.0687809	1732	0.0117649	-0.0182803	0.0115924	0.0366313	-0.120378	-0.0157339	6334	0.0157339	5803	-0.0611378	-0.120994	-0.112127	-0.117618	-0.328105	-0.147996	1031	0.147996	11106
	Acsf3	-0.0186865	-0.0636506	-0.0452159	-0.0254927	0.0167858	-0.027252	4988	0.027252	7149	0.00267621	0.0740411	0.0105338	-0.00839758	0.102791	0.0363288	9083	-0.0363288	3054	-0.0169626	-0.143211	-0.0375769	-0.027471	-0.0937284	-0.0637899	2347	0.0637899	9790	-0.0119187	-0.0881043	-0.0488355	-0.00759531	-0.133316	-0.057954	3174	0.057954	8963
	Acsl1	0.0102296	-0.0900273	0.0501355	0.0235017	0.0690581	0.0125795	9883	-0.0125795	2254	-3.64333e-05	0.151113	0.0863721	0.0203356	0.114486	0.0744542	10538	-0.0744542	1599	-0.0460236	-0.369638	-0.160695	-0.211618	-0.16976	-0.191547	323	0.191547	11814	0.0626008	-0.0449257	0.074916	0.216803	-0.0226568	0.0573474	10181	-0.0573474	1956
	Acsl3	-0.0542591	-0.16792	-0.00922328	-0.0658826	-0.144642	-0.0883855	1456	0.0883855	10681	-0.108034	0.0823618	-0.0168344	-0.0757224	-0.225424	-0.0687305	1827	0.0687305	10310	0.0736343	-0.222643	-0.0123584	-0.0374721	0.217076	0.00364751	8369	-0.00364751	3768	0.0294085	-0.0968849	0.0307816	0.0759186	0.19848	0.0475407	9858	-0.0475407	2279
	Acsl4	-0.211965	-0.0296007	-0.0558004	-0.0723531	-0.24097	-0.122138	820	0.122138	11317	-0.274599	0.143491	-0.00907955	-0.050159	-0.172421	-0.0725534	1718	0.0725534	10419	0.106477	-0.164089	-0.0107721	0.0386839	0.153628	0.0247854	9761	-0.0247854	2376	0.139957	-0.142523	-0.0360351	-0.0598874	0.0398204	-0.0117338	6205	0.0117338	5932
	Acsl5	0.0630703	0.0253032	-0.0393533	-0.0584693	-0.0193734	-0.0057645	7844	0.0057645	4293	0.0523083	0.224478	0.0909234	-0.0102531	0.105845	0.0926604	10914	-0.0926604	1223	0.0641676	-0.135017	-0.0101939	0.0622241	-0.024902	-0.00874422	7091	0.00874422	5046	-0.0772662	-0.309667	-0.217672	-0.16135	-0.204484	-0.194088	639	0.194088	11498
	Acss1	-0.0255888	-0.140759	0.0183967	0.00106057	0.0694121	-0.0154956	6488	0.0154956	5649	0.034793	0.0969308	0.0760934	0.0244611	0.0802201	0.0624997	10223	-0.0624997	1914	-0.0862674	-0.259056	-0.143268	-0.174199	-0.116094	-0.155777	488	0.155777	11649	-0.00973146	-0.0964347	0.0262758	0.127007	-0.0122101	0.00698121	7692	-0.00698121	4445
	Acss2	0.0136984	0.0104175	-0.00739119	-0.0714617	-0.026761	-0.0162996	6369	0.0162996	5768	-0.0214211	-0.0397012	0.017164	-0.0539013	0.0607629	-0.00741935	5207	0.00741935	6930	0.0396339	0.0117506	-0.0390793	0.0171967	-0.031457	-0.000391018	7983	0.000391018	4154	0.0262194	0.0554737	0.00199475	-0.0222992	-0.117793	-0.0112809	6251	0.0112809	5886
	Acta1	0.0224655	0.0104699	0.0398892	NA	0.0107153	NA	12147	NA	12147	-0.0541724	-0.119222	0.00321289	NA	-0.0170944	NA	12147	NA	12147	0.0511994	0.114512	0.032403	NA	-0.00242147	NA	12147	NA	12147	0.0434569	0.11537	0.00242188	NA	0.00916241	NA	12147	NA	12147
	Acta2	-0.0511747	-0.177613	-0.123753	-0.0988979	-0.430667	-0.176421	346	0.176421	11791	-0.714044	-0.821239	-0.77152	-0.342889	-0.783153	-0.686569	3	0.686569	12134	0.623123	0.716958	0.62698	0.219494	0.707296	0.57877	12130	-0.57877	7	0.635779	0.772266	0.636875	0.341844	0.649544	0.607262	12129	-0.607262	8
	Actb	-0.175584	-0.0515345	-0.164038	0.0178139	-0.0598478	-0.0866381	1493	0.0866381	10644	-0.166489	-0.539891	-0.348643	-0.0427767	-0.0298363	-0.225527	291	0.225527	11846	-0.0350001	0.55066	0.219029	-0.0781805	0.00973251	0.133248	11656	-0.133248	481	0.151635	0.48133	0.21107	0.201399	0.0500336	0.219094	11844	-0.219094	293
	Actg1	0.121976	0.0342293	-0.30254	0.117532	0.169107	0.0280609	10703	-0.0280609	1434	0.280488	-0.0616844	-0.0387364	0.204924	0.297091	0.136417	11475	-0.136417	662	-0.0814987	0.174156	-0.117595	-0.0341564	-0.196769	-0.0511726	3029	0.0511726	9108	-0.248792	-0.0267188	-0.142632	-0.179781	-0.198948	-0.159375	917	0.159375	11220
	Actg2	-0.108288	-0.112393	-0.15748	-0.112063	-0.341152	-0.166275	402	0.166275	11735	-0.298686	-0.784406	-0.432352	-0.248813	-0.55963	-0.464777	34	0.464777	12103	0.184838	0.727823	0.302113	0.154684	0.49959	0.37381	12096	-0.37381	41	0.200608	0.742633	0.322033	0.211847	0.466092	0.388643	12080	-0.388643	57
	Actl6a	-0.257943	-0.136825	-0.163788	-0.0699123	-0.0685623	-0.139406	630	0.139406	11507	-0.176825	0.135886	-0.0490872	-0.0840801	-0.0510654	-0.0450344	2680	0.0450344	9457	-0.0289513	-0.237215	-0.0401145	-0.0177975	0.00803768	-0.0632081	2379	0.0632081	9758	0.0444685	-0.185772	-0.084069	0.0608222	0.0382941	-0.0252513	5152	0.0252513	6985
	Actn1	0.251079	-0.117494	-0.0449595	0.0210585	-0.247496	-0.0275625	4954	0.0275625	7183	-0.208548	-0.520091	-0.386297	-0.116161	-0.556486	-0.357517	98	0.357517	12039	0.255239	0.480699	0.366079	-0.0596807	0.454499	0.299367	12028	-0.299367	109	0.465158	0.448596	0.247607	0.36025	0.587604	0.421843	12094	-0.421843	43
	Actn2	0.0134788	-0.00812073	0.0127313	-0.00992084	-0.0113901	-0.000644305	8530	0.000644305	3607	-0.0595714	-0.0499836	-0.0249199	-0.00613756	0.0265389	-0.0228147	3934	0.0228147	8203	0.0527234	0.0439966	0.0249199	-0.0273448	-0.00432823	0.0179934	9443	-0.0179934	2694	0.0557227	0.0454678	0.0249185	0.0202111	-0.0526221	0.0187396	8498	-0.0187396	3639
	Actn4	-0.0679363	-0.115441	-0.0556957	0.0194412	-0.0623511	-0.0563966	2595	0.0563966	9542	-0.0843131	-0.470089	-0.0878019	-0.0369576	-0.0527161	-0.146376	640	0.146376	11497	-0.0812299	0.363848	-0.0269694	-0.118317	-0.0422718	0.019012	9507	-0.019012	2630	0.16494	0.465332	0.108936	0.250575	0.145301	0.227017	11872	-0.227017	265
	Actr10	-0.0196406	-0.0370593	-0.0502822	-0.0536086	-0.0595019	-0.0440185	3397	0.0440185	8740	-0.0542945	0.0540618	-0.028019	-0.0625265	-0.131143	-0.0443842	2709	0.0443842	9428	0.0410379	-0.0717583	0.0552588	0.0088327	0.133637	0.0334017	10155	-0.0334017	1982	0.036965	-0.0747192	-0.0739394	0.0181612	0.112349	0.00376335	7459	-0.00376335	4678
	Actr1a	-0.0277656	-0.0523529	-0.101537	-0.0701527	0.0448738	-0.0413868	3596	0.0413868	8541	-0.064318	0.0951407	-0.0296745	-0.0606896	0.112221	0.010536	6983	-0.010536	5154	0.0135921	-0.14345	-0.02849	-0.00677378	-0.115468	-0.0561179	2755	0.0561179	9382	0.0803569	-0.111112	-0.0494735	0.00281562	-0.0937052	-0.0342236	4502	0.0342236	7635
	Actr1b	0.0047903	-0.0580632	-0.0865662	-0.0896843	-0.0568958	-0.0572839	2552	0.0572839	9585	-0.0415385	0.0555375	-0.0617091	-0.10894	-0.0253557	-0.0364012	3110	0.0364012	9027	-0.000455889	-0.095576	0.0127611	-0.0322976	0.00164386	-0.0227849	5561	0.0227849	6576	0.0870853	-0.0773378	-0.0199489	0.0925181	0.016408	0.0197449	8566	-0.0197449	3571
	Actr2	0.22389	0.0295808	-0.0275256	-0.0398503	0.0213129	0.0414815	11109	-0.0414815	1028	0.194403	0.188835	0.0292914	-0.0146589	0.170159	0.113606	11207	-0.113606	930	-0.0447612	-0.167926	-0.0207061	-0.0293942	-0.184828	-0.0895231	1369	0.0895231	10768	-0.0212859	-0.205513	-0.081989	-0.0210774	-0.179676	-0.101908	1723	0.101908	10414
	Actr3	-0.0573442	-0.105445	-0.0816407	0.0537101	-0.075343	-0.0532126	2790	0.0532126	9347	-0.100891	-0.0772477	-0.120327	0.0441603	-0.15383	-0.0816271	1485	0.0816271	10652	-0.00543849	0.00825357	0.0674575	-0.0843827	0.115692	0.0203164	9586	-0.0203164	2551	0.131505	0.0533911	0.0377185	0.101716	0.208033	0.106473	11123	-0.106473	1014
	Actr3b	0.0159962	-0.0565514	-0.0632769	-0.0444088	0.0304361	-0.023561	5407	0.023561	6730	-0.0276869	-0.0353624	-0.0868383	-0.0421344	0.0424836	-0.0299077	3485	0.0299077	8652	0.0194961	-0.0218104	0.0252069	-0.0840964	-0.0741837	-0.0270775	5096	0.0270775	7041	0.0520646	0.0312159	0.0487982	0.0922757	0.00893579	0.0466581	9819	-0.0466581	2318
	Actr5	0.0145373	-0.0119959	-0.0359879	-0.00909692	0.027861	-0.0029365	8203	0.0029365	3934	-0.0661694	0.0985058	0.0109277	-0.00476087	0.0668076	0.0210622	7945	-0.0210622	4192	0.0641003	-0.116076	-0.029228	-0.0250981	-0.0617121	-0.0336027	4433	0.0336027	7704	0.0954236	-0.103817	-0.0395879	0.0209403	-0.0320183	-0.0118118	6200	0.0118118	5937
	Actr6	-0.0178076	-0.0687386	-0.0659276	-0.0340801	-0.056931	-0.048697	3081	0.048697	9056	-0.0667095	0.00496919	-0.0182955	-0.0337691	-0.0379349	-0.0303479	3452	0.0303479	8685	0.0408017	-0.0325717	0.00904469	-0.00265319	0.0345963	0.00984357	8871	-0.00984357	3266	0.0683801	-0.0565955	-0.059475	0.0135395	-0.00116686	-0.00706356	6597	0.00706356	5540
	Actr8	-0.00777508	-0.0245485	-0.0436297	-0.0161026	-0.000971824	-0.0186055	6024	0.0186055	6113	-0.0404035	0.0221322	-0.000773605	-0.00331755	0.101312	0.0157899	7462	-0.0157899	4675	0.0167856	-0.0475097	-0.0193309	-0.0376375	-0.0779528	-0.033129	4479	0.033129	7658	0.0580803	-0.0412169	-0.0468333	0.0062014	-0.140395	-0.0328326	4608	0.0328326	7529
	Acvr1	0.0106244	-0.0526	-0.0442423	-0.027247	-0.0774674	-0.0381865	3869	0.0381865	8268	-0.104553	-0.063305	-0.0275515	-0.0409543	-0.0833218	-0.0639372	1973	0.0639372	10164	0.0740912	0.0164693	-0.0018855	-0.030943	0.0428798	0.0201224	9573	-0.0201224	2564	0.131199	0.0542958	0.000349992	0.0951542	0.135146	0.0832289	10800	-0.0832289	1337
	Acvr1b	0.00445988	-0.0261729	-0.0307077	-0.0661883	-0.00774525	-0.0252709	5204	0.0252709	6933	-0.0548422	-0.0761884	-0.0314169	-0.075226	-0.0584311	-0.0592209	2137	0.0592209	10000	0.044019	0.0595195	0.0263877	0.0163602	0.0584311	0.0409435	10408	-0.0409435	1729	0.0601675	0.0498264	-0.0082395	0.0317753	0.0584311	0.0383922	9526	-0.0383922	2611
	Acvr2a	-0.0399057	-0.0531503	-0.00807309	-0.0113124	-0.0627141	-0.0350311	4165	0.0350311	7972	-0.0556648	-0.0115453	-0.0645085	-0.0412747	-0.0176762	-0.0381339	3015	0.0381339	9122	0.0047365	-0.0404535	0.0497234	-0.0236665	-0.00890179	-0.00371237	7613	0.00371237	4524	0.047181	0.0110609	0.0529942	0.0940542	0.0310745	0.047273	9842	-0.047273	2295
	Acvr2b	-0.0203377	-0.0291921	-0.000384209	-0.0273238	-0.00404166	-0.0162559	6375	0.0162559	5762	0.0127342	0.0173475	0.00293548	-0.0544076	0.0596053	0.00764299	6700	-0.00764299	5437	-0.0409364	-0.0271652	-0.0171527	-0.00076115	-0.0438015	-0.0259634	5223	0.0259634	6914	-0.0141175	-0.0475319	0.00808854	0.048026	-0.118236	-0.0247542	5186	0.0247542	6951
	Acvrl1	0.0605639	0.04036	0.0561709	-0.00199005	0.0222442	0.0354698	10942	-0.0354698	1195	0.0457944	-0.0615765	0.0516313	-0.00164697	0.0994307	0.0267266	8401	-0.0267266	3736	-0.0668558	0.0141075	-0.0716697	-0.0812782	-0.132449	-0.0676291	2161	0.0676291	9976	0.0551161	0.126973	0.0455353	0.0797445	-0.0856354	0.0443466	9748	-0.0443466	2389
	Acy1	-0.0199948	-0.0607889	-0.135202	-0.0625685	-0.02121	-0.0599529	2400	0.0599529	9737	-0.0298258	0.0738433	-0.0125376	-0.0485415	0.00726353	-0.00195961	5730	0.00195961	6407	0.0215266	-0.113387	-0.0554531	0.00183494	0.00305337	-0.0284851	4964	0.0284851	7173	0.0109886	-0.10582	-0.0935685	-0.0183214	-0.0922698	-0.0597983	3098	0.0597983	9039
	Acy3	-0.00786823	0.0114706	-0.0265039	-0.000220455	-0.00496564	-0.00561753	7867	0.00561753	4270	0.0177151	0.0901545	0.0605553	0.0169727	0.0834368	0.0537669	9897	-0.0537669	2240	-0.0119583	-0.0555792	-0.0103013	0.018626	-0.0567167	-0.0231859	5513	0.0231859	6624	-0.03045	-0.12644	-0.143607	-0.0584023	-0.173344	-0.106449	1633	0.106449	10504
	Acyp1	-0.0679867	-0.0495779	-0.104697	-0.0200337	0.0651609	-0.0354269	4138	0.0354269	7999	-0.00138179	-0.0309554	-0.0176279	0.000386089	0.140515	0.0181871	7673	-0.0181871	4464	-0.0422244	-0.00769069	-0.0173824	-0.0341245	-0.0811471	-0.0365138	4138	0.0365138	7999	-0.0569789	-0.00784694	-0.0772486	0.0124347	-0.172802	-0.0604883	3067	0.0604883	9070
	Acyp2	0.0493173	-0.0886622	-0.103703	-0.0375181	-0.0831856	-0.0527502	2820	0.0527502	9317	0.00289069	-0.0305622	-0.054212	-0.0756886	0.00278128	-0.0309582	3418	0.0309582	8719	-0.0427749	-0.0512348	-0.0447992	-0.125036	-0.0727369	-0.0673164	2173	0.0673164	9964	0.102083	0.0240851	0.0197848	0.207097	0.0179785	0.0742056	10591	-0.0742056	1546
	Ada	0.0557877	-0.0904102	-0.0900062	-0.0440185	0.0206898	-0.0295915	4739	0.0295915	7398	0.00605096	0.0818642	-0.0167107	-0.0352864	0.076656	0.0225148	8061	-0.0225148	4076	0.00250634	-0.162058	-0.0723813	-0.102148	-0.0794976	-0.0827157	1588	0.0827157	10549	0.0388044	-0.118293	-0.027979	0.0805429	-0.108915	-0.0271679	4995	0.0271679	7142
	Adal	-0.0162505	-0.0517662	-0.039117	-0.0420996	-0.0903636	-0.0479194	3134	0.0479194	9003	-0.0181772	0.00640078	-0.010567	-0.0418059	-0.0382961	-0.0204891	4096	0.0204891	8041	0.0122864	-0.039959	-0.0236614	-0.0316528	-0.000648981	-0.0167272	6225	0.0167272	5912	0.00540342	-0.0275192	-0.00324848	0.0248396	0.00373532	0.000642118	7210	-0.000642118	4927
	Adam10	0.215426	0.119704	-0.0389695	-0.029161	0.162284	0.0858568	11743	-0.0858568	394	0.289531	0.340505	0.0966513	0.044256	0.296123	0.213413	11886	-0.213413	251	0.169989	-0.124123	0.0475513	0.24627	-0.0909204	0.0497534	10667	-0.0497534	1470	-0.439394	-0.477439	-0.281074	-0.402381	-0.450063	-0.41007	77	0.41007	12060
	Adam11	-0.0116611	-0.00893501	-0.0185553	-0.0028958	-0.0493929	-0.018288	6069	0.018288	6068	0.00164636	-0.0130162	-0.0123099	-0.0141516	-0.0294513	-0.0134565	4675	0.0134565	7462	-0.00736963	0.0096734	0.00590595	0.0257641	0.0093391	0.00866259	8786	-0.00866259	3351	-0.0093476	0.00122891	0.0023353	0.00351162	-0.0136257	-0.0031795	6905	0.0031795	5232
	Adam12	0.0139264	-0.0322252	-0.024756	-0.032479	-0.0591854	-0.0269439	5015	0.0269439	7122	-0.0850718	-0.117959	-0.0393242	-0.0557698	-0.111876	-0.0820001	1472	0.0820001	10665	0.0839321	0.105445	0.0253263	0.0230326	0.0995016	0.0674475	11038	-0.0674475	1099	0.0885596	0.101589	0.0265298	0.0272824	0.0734394	0.0634801	10346	-0.0634801	1791
	Adam15	0.039656	0.0410615	-0.0301532	-0.0422819	0.016035	0.00486346	9156	-0.00486346	2981	-0.00193789	-0.00313287	-0.0131077	-0.0167307	0.118839	0.016786	7552	-0.016786	4585	0.0522768	0.0648708	0.0435813	0.0661042	-0.0335249	0.0386616	10346	-0.0386616	1791	-0.00163741	-0.0506656	-0.0685969	-0.113737	-0.21374	-0.0896753	2034	0.0896753	10103
	Adam17	0.0174998	-0.0654372	-0.0502027	-0.0839074	-0.0372854	-0.0438666	3405	0.0438666	8732	0.000282436	0.0477692	-0.00170456	-0.0727755	0.106938	0.0161018	7485	-0.0161018	4652	-0.0180072	-0.0939932	-0.000185257	-0.0305583	-0.101489	-0.0488467	3190	0.0488467	8947	0.0334542	-0.0898582	-0.0584009	0.025471	-0.204354	-0.0587375	3137	0.0587375	9000
	Adam19	0.0189814	-0.0348061	-0.0235007	-0.018555	0.00291002	-0.0109941	7108	0.0109941	5029	-0.107113	-0.099796	-0.0308598	-0.0353946	-0.191019	-0.0928364	1256	0.0928364	10881	0.101971	0.0802466	0.0162569	-0.0043445	0.192017	0.0772294	11196	-0.0772294	941	0.101184	0.0816159	0.0193137	0.033167	0.163725	0.0798011	10720	-0.0798011	1417
	Adam22	-0.0145068	-0.0311921	-0.0240585	-0.0528988	-0.0853082	-0.0415929	3581	0.0415929	8556	-0.0460455	-0.0435616	-0.0252856	-0.0714164	-0.0494313	-0.0471481	2585	0.0471481	9552	0.0146142	0.0315486	0.00412461	0.0370052	0.025459	0.0225503	9677	-0.0225503	2460	0.0527039	0.0304203	0.00949327	0.0377711	0.010768	0.0282313	9053	-0.0282313	3084
	Adam23	-0.0702128	-0.00928209	-0.0385923	0.00863027	-0.0486359	-0.0316186	4519	0.0316186	7618	-0.0425155	-0.0113442	-0.0168348	0.00188869	0.0213813	-0.00948491	5022	0.00948491	7115	-0.00689987	0.00288967	-0.0101792	-8.04956e-05	-0.0396406	-0.0107821	6858	0.0107821	5279	0.000738224	0.00821701	-0.003572	0.00171735	-0.045992	-0.00777829	6532	0.00777829	5605
	Adam28	0.0341634	-0.0129392	-0.00484575	0.0123526	0.0176825	0.00928271	9579	-0.00928271	2558	-0.0179602	-0.00655798	-0.000440857	0.0207895	0.0810216	0.0153704	7421	-0.0153704	4716	0.00888945	0.0056671	-0.00414214	-0.00782669	-0.0468422	-0.0088509	7076	0.0088509	5061	0.0604083	-0.000531155	0.00309704	-0.0136625	-0.102093	-0.0105563	6316	0.0105563	5821
	Adam33	0.0206175	0.0126596	-0.00492534	-0.0272315	0.0320588	0.0066358	9337	-0.0066358	2800	0.0260964	0.033149	0.00993091	-0.00949895	0.0534062	0.0226167	8064	-0.0226167	4073	-0.00206594	-0.00411358	0.00589336	0.0426977	-0.0494282	-0.00140334	7864	0.00140334	4273	-0.0217168	-0.0535553	-0.0320654	-0.0789256	-0.0458756	-0.0464277	3738	0.0464277	8399
	Adam8	0.04357	0.00969415	-0.0213483	-0.0216401	-0.0545127	-0.00884741	7413	0.00884741	4724	0.0463563	0.101994	0.01162	-0.0201302	0.0407624	0.0361206	9066	-0.0361206	3071	0.0196766	-0.0554393	-0.0148734	-0.00732123	-0.0618039	-0.0239522	5426	0.0239522	6711	-0.0551802	-0.156977	-0.0391465	0.00868237	-0.142057	-0.0769357	2418	0.0769357	9719
	Adam9	0.0995914	0.0337823	0.00331973	-0.0621271	-0.0705597	0.000801303	8685	-0.000801303	3452	0.0543741	-0.0641857	0.0430026	-0.0489975	-0.0447303	-0.0121074	4791	0.0121074	7346	0.049619	0.0838108	0.0187369	0.0499535	0.0655764	0.0535393	10744	-0.0535393	1393	-0.0241442	0.0319595	-0.0997181	-0.0777375	-0.0115321	-0.0362345	4365	0.0362345	7772
	Adamts1	-0.163146	-0.0889223	-0.0806029	-0.0772944	0.0358549	-0.0748221	1837	0.0748221	10300	-0.196236	-0.694529	-0.405275	-0.241566	-0.222976	-0.352116	107	0.352116	12030	0.0428479	0.571317	0.284334	0.0924079	0.145818	0.227345	11937	-0.227345	200	0.0875241	0.662812	0.314101	0.250021	0.29436	0.321764	12013	-0.321764	124
	Adamts10	-0.0435658	-0.0554706	-0.0345187	-0.0210662	-0.000307654	-0.0309858	4580	0.0309858	7557	-0.0304303	-0.0129956	-0.0466182	-0.0234175	0.00674794	-0.0213427	4030	0.0213427	8107	-0.0113748	-0.0319783	-0.00406966	-0.123753	0.000236654	-0.0341878	4360	0.0341878	7777	0.0101047	0.00898443	0.0520206	0.129147	-0.0292373	0.0342038	9339	-0.0342038	2798
	Adamts12	-0.0191204	-0.024371	0.000674334	-0.0177893	NA	NA	12148	NA	12148	-0.0253845	-0.0240348	0.00648711	-0.0198819	NA	NA	12148	NA	12148	0.015498	0.0112339	-0.0147635	-0.0359221	NA	NA	12148	NA	12148	0.0121828	0.0167511	0.00332323	0.0335623	NA	NA	12148	NA	12148
	Adamts14	-0.0182614	0.0024793	-0.0195138	-0.0173875	NA	NA	12149	NA	12149	-0.00635754	-0.0181859	-0.013069	-0.00799643	NA	NA	12149	NA	12149	-0.00730922	0.0133515	-0.00339653	-0.0080304	NA	NA	12149	NA	12149	-0.00644335	0.0201417	0.00144729	-0.00982757	NA	NA	12149	NA	12149
	Adamts15	-0.032232	-0.13482	-0.0172552	-0.00678342	0.0407892	-0.0300603	4683	0.0300603	7454	-0.00534676	0.0167258	0.0115835	0.00589666	0.0208683	0.0099455	6920	-0.0099455	5217	-0.034478	-0.118736	-0.0595164	-0.0928735	-0.0325361	-0.0676281	2162	0.0676281	9975	0.00647714	-0.0630496	0.00915442	0.0841796	0.00557306	0.00846691	7801	-0.00846691	4336
	Adamts17	-0.0123998	-0.0758262	0.0217475	0.0247912	-0.101052	-0.0285479	4830	0.0285479	7307	-0.0181118	-0.0141479	0.0299291	0.00486028	-0.0648762	-0.0124693	4762	0.0124693	7375	-0.00113294	-0.0194639	-0.0627017	-0.0414854	0.0454562	-0.0158655	6321	0.0158655	5816	0.0275751	-0.000700313	0.0466059	0.113819	0.0308458	0.0436291	9711	-0.0436291	2426
	Adamts18	-0.280106	-0.233771	-0.123422	-0.152294	-0.116391	-0.181197	304	0.181197	11833	-0.18018	-0.104815	-0.140633	-0.236541	-0.095714	-0.151577	608	0.151577	11529	-0.0171517	0.0267398	0.0611153	0.147586	0.0789671	0.0594513	10882	-0.0594513	1255	0.014824	0.0305386	0.0772684	0.199148	0.0810471	0.0805653	10746	-0.0805653	1391
	Adamts2	0.0127084	-0.0157699	0.0256478	-0.0501999	-0.0690633	-0.0193354	5926	0.0193354	6211	-0.0942111	-0.222111	-0.141897	-0.0700627	-0.244786	-0.154614	583	0.154614	11554	0.0763241	0.206947	0.134711	0.0327152	0.235054	0.13715	11682	-0.13715	455	0.0838812	0.209653	0.132744	0.0440447	0.219942	0.138053	11437	-0.138053	700
	Adamts20	0.0148844	-0.0115462	-0.0315744	-0.0607779	-0.122628	-0.0423285	3510	0.0423285	8627	-0.0616492	-0.172546	-0.0699325	-0.091135	-0.0827043	-0.0955934	1205	0.0955934	10932	0.0616327	0.155688	0.0420665	0.0330802	0.0631491	0.0711233	11093	-0.0711233	1044	0.0611525	0.160442	0.0472573	0.06776	0.0532063	0.0779637	10682	-0.0779637	1455
	Adamts3	-0.0269692	-0.0882097	-0.0206023	0.0171234	-0.0243186	-0.0285953	4827	0.0285953	7310	-0.020068	-0.00522896	-0.00701624	0.0169708	0.0101555	-0.00103739	5827	0.00103739	6310	-0.0261338	-0.065652	-0.0134874	-0.0772557	-0.0537009	-0.047246	3278	0.047246	8859	0.0136505	-0.023268	-0.00117004	0.079954	-0.0281782	0.00819767	7782	-0.00819767	4355
	Adamts4	-0.0816192	0.099326	-0.00121169	-0.0460985	-0.023543	-0.0106293	7156	0.0106293	4981	-0.0911305	-0.402785	-0.118798	-0.116019	-0.0963182	-0.16501	520	0.16501	11617	0.0115066	0.393478	0.092439	0.0496307	0.0802395	0.125459	11621	-0.125459	516	0.0450668	0.406426	0.103861	0.118555	0.103371	0.155456	11550	-0.155456	587
	Adamts5	0.00790707	-0.0812037	-0.00924427	-0.0532711	-0.0680279	-0.040768	3638	0.040768	8499	-0.0570696	-0.171668	-0.0715934	-0.1068	-0.155035	-0.112433	979	0.112433	11158	0.0364818	0.0616528	0.0541936	0.0178931	0.141238	0.0622918	10946	-0.0622918	1191	0.0565268	0.143306	0.0594287	0.0796054	0.136693	0.0951119	10981	-0.0951119	1156
	Adamts7	-0.0552909	-0.103474	-0.0975611	-0.0866411	-0.054306	-0.0794545	1696	0.0794545	10441	-0.0791798	-0.0126307	-0.0772093	-0.096168	-0.040951	-0.0612277	2059	0.0612277	10078	0.0291055	-0.037187	0.0133393	0.0153707	0.0197623	0.00807816	8734	-0.00807816	3403	0.0367323	-0.0261476	0.0255229	0.0823492	0.0200753	0.0277064	9028	-0.0277064	3109
	Adamts8	0.0328734	-0.0353206	-0.00638288	-0.0248234	-0.00338118	-0.00740694	7605	0.00740694	4532	-0.0132305	-0.0624423	-0.0518092	-0.0536796	-0.0285425	-0.0419408	2823	0.0419408	9314	-0.00304812	0.011181	0.020078	-0.0201601	0.00841111	0.00329238	8329	-0.00329238	3808	0.0514978	0.0530475	0.0557634	0.0992484	0.0574158	0.0633946	10342	-0.0633946	1795
	Adamts9	-0.0530382	-0.0367084	-0.0434013	-0.102596	-0.0863208	-0.0644129	2224	0.0644129	9913	-0.120201	-0.315211	-0.0454222	-0.146872	-0.133953	-0.152332	601	0.152332	11536	0.0832352	0.28206	0.0549439	0.101152	0.139785	0.132235	11649	-0.132235	488	0.0713615	0.281258	0.00339987	0.108763	0.113677	0.115692	11231	-0.115692	906
	Adamtsl1	-0.021785	0.0450314	-0.000826659	-0.0137605	0.0413023	0.00999231	9649	-0.00999231	2488	-0.0314547	-0.238421	-0.0399497	-0.0454206	0.0211376	-0.0668216	1888	0.0668216	10249	0.0125843	0.235167	0.0296056	0.0234948	-0.0371739	0.0527355	10729	-0.0527355	1408	0.014366	0.238634	0.0328642	0.041511	-0.00201787	0.0650715	10385	-0.0650715	1752
	Adamtsl3	0.0160501	-0.0199747	0.00373801	-0.0101822	-0.0108218	-0.00423811	8052	0.00423811	4085	-0.0398327	-0.0688872	-0.0244058	-0.0300378	-0.0735452	-0.0473417	2577	0.0473417	9560	0.0398327	0.0600478	0.0230326	-0.0073358	0.0590898	0.0349334	10207	-0.0349334	1930	0.0397507	0.0608809	0.0226077	0.0306784	0.0703326	0.0448501	9760	-0.0448501	2377
	Adamtsl4	0.0448506	0.0288132	0.00947926	0.00878322	0.0449399	0.0273732	10683	-0.0273732	1454	0.00336188	-0.110642	-0.0300175	0.00744599	0.0622181	-0.0135267	4669	0.0135267	7468	-0.000357464	0.109758	0.0265931	-0.0306446	-0.0774519	0.00557948	8534	-0.00557948	3603	0.0511152	0.113862	0.0266865	0.0297911	-0.0463636	0.0350182	9369	-0.0350182	2768
	Adamtsl5	-0.0112515	0.00533503	-0.0136804	-0.0400084	-0.0592887	-0.0237788	5366	0.0237788	6771	-0.00573497	-0.0882253	-0.0423875	-0.0542711	-0.0366448	-0.0454528	2658	0.0454528	9479	-0.00424856	0.0872377	0.0340178	0.00890984	0.0319053	0.0315644	10074	-0.0315644	2063	0.0052434	0.0827039	0.0297116	0.0501322	0.0256777	0.0386938	9535	-0.0386938	2602
	Adap1	0.0337472	0.0428653	-0.00690511	-0.0329585	0.00939499	0.00922878	9571	-0.00922878	2566	0.0462563	0.100001	0.0207767	-0.0176176	0.139957	0.0578747	10063	-0.0578747	2074	0.0148231	-0.0363826	0.0070949	0.0183616	-0.0700794	-0.0132365	6601	0.0132365	5536	-0.0615143	-0.134121	-0.0571062	-0.0479139	-0.276855	-0.115502	1471	0.115502	10666
	Adap2	0.0295721	0.036286	0.0111504	0.00665665	0.0115325	0.0190395	10321	-0.0190395	1816	0.0313746	0.0634403	0.0200299	0.00701987	0.0503302	0.034439	8956	-0.034439	3181	0.00093242	-0.0101337	-0.0116328	0.0234474	-0.0329072	-0.00605876	7369	0.00605876	4768	-0.0184689	-0.0864655	-0.0102489	-0.0279117	-0.0622844	-0.0410759	4039	0.0410759	8098
	Adar	0.0304887	-0.0279779	-0.040882	-0.0183201	-0.0112816	-0.0135946	6725	0.0135946	5412	-0.0476811	0.0702657	-0.00398685	-0.00329423	0.00763818	0.00458835	6376	-0.00458835	5761	0.0522404	-0.0712273	-0.00175536	-0.0405082	0.0383796	-0.00457418	7527	0.00457418	4610	0.0724602	-0.0979551	-0.0447997	0.0067845	-0.0540429	-0.0235106	5270	0.0235106	6867
	Adarb1	0.0499342	0.0760782	-0.0117542	-0.0168475	0.0710735	0.0336968	10890	-0.0336968	1247	-0.0875975	0.00125228	-0.018608	-0.0129339	0.0702791	-0.0095216	5018	0.0095216	7119	0.115922	0.0680705	0.0170381	0.0378943	0.0194173	0.0516684	10705	-0.0516684	1432	0.104836	-0.0249529	-0.00161421	-0.0286911	-0.0919809	-0.00848056	6487	0.00848056	5650
	Adat1	0.038774	-0.0224238	-0.00955981	-0.0170966	-0.0188095	-0.00582312	7835	0.00582312	4302	0.0141128	0.0334795	0.0144252	-0.0386426	0.048543	0.0143836	7324	-0.0143836	4813	0.00741021	-0.0439078	-0.00307613	-0.0260784	-0.0368604	-0.0205025	5818	0.0205025	6319	0.0162905	-0.0521231	-0.0346642	0.0606087	-0.0768728	-0.0173522	5743	0.0173522	6394
	Adat2	-0.0012428	-0.0536442	-0.0718234	-0.0713124	-0.00619213	-0.040843	3636	0.040843	8501	0.0169084	0.0790994	0.0178704	-0.0571768	0.0654536	0.024431	8198	-0.024431	3939	-0.015558	-0.112606	-0.0380529	-0.0247462	-0.050552	-0.048303	3221	0.048303	8916	-0.0197286	-0.118466	-0.0960209	0.0108075	-0.13416	-0.0715137	2615	0.0715137	9522
	Adat3	0.0229771	-0.0244173	-0.057691	-0.0571695	0.0122488	-0.0208104	5727	0.0208104	6410	-0.0398679	0.0831692	0.0167702	-0.048428	0.00124032	0.00257679	6163	-0.00257679	5974	0.0310028	-0.109174	-0.0346731	-0.00204944	-0.010201	-0.0250189	5321	0.0250189	6816	0.0755047	-0.0844943	-0.0744434	-0.000395794	0.0106836	-0.014629	5958	0.014629	6179
	Adck1	-0.00383777	-0.0211208	-0.0229577	-0.00798316	-0.0609735	-0.0233746	5427	0.0233746	6710	-0.011437	0.0325832	0.0134208	-0.000720615	0.0282723	0.0124237	7149	-0.0124237	4988	-0.00699684	-0.0625186	0.00869441	0.0344038	-0.0214228	-0.009568	7002	0.009568	5135	0.0180171	-0.0472156	-0.0674295	-0.0476185	-0.111178	-0.0510849	3506	0.0510849	8631
	Adck2	0.0227226	-0.0160931	-0.013066	0.00159377	0.0367343	0.00637832	9317	-0.00637832	2820	0.0294619	0.0567359	0.018821	0.00914498	0.130236	0.0488799	9692	-0.0488799	2445	-0.0107894	-0.0570765	-0.00861075	-0.0123482	-0.0754257	-0.0328501	4509	0.0328501	7628	-0.0183064	-0.0828565	-0.0412308	-0.0113132	-0.179435	-0.0666283	2794	0.0666283	9343
	Adck3	0.0237761	-0.0144924	0.0151496	-0.00644048	0.0547561	0.0145498	10023	-0.0145498	2114	-0.00544772	0.00410009	0.00562384	-0.0339032	0.0618465	0.00644392	6572	-0.00644392	5565	-0.00601899	-0.0896119	-0.034503	-0.044803	-0.0316486	-0.0413171	3731	0.0413171	8406	0.0339172	0.0543428	0.0515048	0.092597	-0.0772208	0.0310282	9199	-0.0310282	2938
	Adck4	0.0336032	-0.0166207	-0.00233327	-0.0386002	-0.126151	-0.0300205	4691	0.0300205	7446	-0.131065	0.0840047	0.0254053	-0.0120938	-0.123706	-0.031491	3388	0.031491	8749	0.143741	-0.0838037	-0.0217619	-0.04091	0.0863479	0.0167227	9373	-0.0167227	2764	0.161468	-0.1058	-0.0306972	-0.00455081	0.0815014	0.0203844	8602	-0.0203844	3535
	Adck5	0.0196014	0.111655	0.0168653	-0.00724124	0.0146341	0.031103	10802	-0.031103	1335	0.0509347	0.253602	0.0878719	0.0263327	0.152397	0.114228	11215	-0.114228	922	0.0170927	-0.0699118	0.0419422	0.12844	-0.0119172	0.0211292	9616	-0.0211292	2521	-0.087578	-0.355221	-0.188072	-0.203158	-0.30399	-0.227604	455	0.227604	11682
	Adcy1	-0.00546127	-0.0322338	-0.0428576	-0.00760858	-0.031873	-0.0240068	5338	0.0240068	6799	-0.00633883	0.00404377	-0.0180524	-0.00188676	0.00237303	-0.00397225	5548	0.00397225	6589	-0.000830643	-0.0122312	-0.0157485	0.0172647	0.0167042	0.00103172	8124	-0.00103172	4013	0.0109005	-0.0212747	-0.00504159	-0.023141	-0.0174487	-0.0112011	6261	0.0112011	5876
	Adcy3	0.00580536	-0.00947129	-0.0502333	-0.0500651	0.0578615	-0.00922057	7354	0.00922057	4783	-0.0614162	-0.0203803	-0.0563808	-0.0615674	0.137831	-0.0123827	4770	0.0123827	7367	0.0549319	0.0423719	0.033484	0.0433533	-0.0137433	0.0320796	10105	-0.0320796	2032	0.0701747	-0.0169431	0.0113429	0.00766138	-0.221791	-0.029911	4827	0.029911	7310
	Adcy5	0.0268085	-0.0375731	-0.00340993	0.00788784	0.0631629	0.0113752	9777	-0.0113752	2360	0.0234012	-0.0568625	0.0122702	0.0227135	0.0865069	0.0176059	7623	-0.0176059	4514	-0.0458273	0.0205873	-0.0420398	-0.149801	-0.11123	-0.065662	2259	0.065662	9878	0.0324956	0.0405196	0.0169233	0.124194	-0.0208304	0.0386605	9533	-0.0386605	2604
	Adcy6	0.0317724	-0.0261845	-0.0154268	-0.0255696	0.113397	0.0155976	10107	-0.0155976	2030	0.0177651	0.00304954	0.0115605	-0.00912773	0.155885	0.0358265	9053	-0.0358265	3084	-0.00590725	-0.0373847	-0.022723	-0.0511603	-0.155696	-0.0545743	2831	0.0545743	9306	0.0100989	-0.0192102	-0.0216639	0.0366145	-0.132885	-0.0254092	5139	0.0254092	6998
	Adcy7	0.00149276	-0.0866881	-0.0671352	-0.105167	-0.120594	-0.0756184	1808	0.0756184	10329	-0.120733	-0.0222178	-0.0561124	-0.123976	-0.164566	-0.097521	1178	0.097521	10959	0.113673	-0.00590178	0.0193697	0.0400373	0.143635	0.0621626	10943	-0.0621626	1194	0.117728	-0.00269819	0.0238074	0.0848284	0.112928	0.0673188	10438	-0.0673188	1699
	Adcy9	0.0190966	-0.00244492	0.00178376	-0.0162851	0.0436436	0.00915879	9562	-0.00915879	2575	-0.0148247	-0.0605907	-0.0162713	-0.0309194	0.0250557	-0.0195101	4168	0.0195101	7969	0.0152189	0.0447758	0.00875226	-0.00426491	0.030045	0.0189054	9501	-0.0189054	2636	0.0430388	0.0525305	0.0184528	0.0476169	-0.060993	0.0201292	8586	-0.0201292	3551
	Add1	-0.0663144	-0.0175718	-0.0696519	-0.0724943	0.0098705	-0.0432324	3446	0.0432324	8691	-0.00932749	-0.107014	-0.0294636	-0.0681018	0.135057	-0.01577	4485	0.01577	7652	-0.0262579	0.0930931	-0.000245619	-0.00177649	-0.107411	-0.00851962	7109	0.00851962	5028	-0.0608344	0.0665545	-0.0339838	0.0154142	-0.201909	-0.0429517	3932	0.0429517	8205
	Add3	-0.0428043	-0.0371604	0.0257474	0.00195071	0.0516918	-0.000114962	8592	0.000114962	3545	-0.0780404	0.0957218	-0.0133317	0.00615114	-0.0015422	0.00179173	6088	-0.00179173	6049	0.0431833	-0.196844	-0.0420631	-0.0808307	-0.0235045	-0.0600119	2527	0.0600119	9610	0.0549471	-0.0337816	0.0787592	0.0719242	0.0487818	0.0441261	9732	-0.0441261	2405
	Adh1	-0.000247747	0.0113879	-0.029325	-0.00990261	0.0326143	0.000905382	8699	-0.000905382	3438	0.00936033	0.0254979	0.0112309	-0.0134796	0.0492729	0.0163765	7512	-0.0163765	4625	0.00584683	-0.00153606	-0.00142465	-0.0169924	-0.0109358	-0.00500843	7481	0.00500843	4656	-0.0235495	-0.042913	-0.0626343	0.0213873	-0.0852881	-0.0385995	4199	0.0385995	7938
	Adh5	-0.194248	-0.0247043	-0.103258	-0.0305554	-0.100798	-0.0907126	1384	0.0907126	10753	-0.00781831	0.140305	0.0429163	-0.0264191	-0.0853073	0.0127353	7179	-0.0127353	4958	-0.06197	-0.14505	-0.0278235	0.0254871	0.119642	-0.0179429	6098	0.0179429	6039	-0.167935	-0.185066	-0.189899	-0.0391658	-0.0304517	-0.122503	1349	0.122503	10788
	Adh7	0.0196157	0.0172322	-0.0247955	-0.0376839	0.0126347	-0.00259935	8251	0.00259935	3886	0.0106478	0.0122954	-0.000317879	-0.0229632	0.0581866	0.0115697	7079	-0.0115697	5058	0.0465656	0.0133869	0.00202948	0.00338381	-0.0436449	0.00434417	8432	-0.00434417	3705	-0.0361007	-0.0210355	-0.0374231	-0.0244026	-0.0801645	-0.0398253	4118	0.0398253	8019
	Adhfe1	0.0220322	0.00289626	0.016262	0.0224693	0.0501737	0.0227667	10500	-0.0227667	1637	-0.0169232	0.0492241	0.0301919	0.028443	0.0700948	0.0322061	8791	-0.0322061	3346	0.00399364	-0.0763158	0.005917	0.00329207	-0.0267933	-0.0179813	6096	0.0179813	6041	0.0397783	-0.0252585	-0.0436078	-0.0261534	-0.0805396	-0.0271562	4998	0.0271562	7139
	Adi1	-0.0192587	-0.0858376	-0.0764098	-0.0565256	-0.00400088	-0.0484065	3106	0.0484065	9031	-0.0246698	0.0529945	0.000122552	-0.0397724	0.0838065	0.0144963	7335	-0.0144963	4802	0.0156878	-0.110654	-0.0264416	-0.00897626	-0.0671568	-0.0395083	3873	0.0395083	8264	0.000655284	-0.101135	-0.0745995	-0.0195746	-0.148146	-0.0685601	2716	0.0685601	9421
	Adig	0.067167	0.091282	0.0447796	0.0543248	0.228269	0.0971644	11807	-0.0971644	330	0.0945703	0.324755	0.104289	0.0978647	0.381855	0.200667	11847	-0.200667	290	-0.116208	-0.414286	-0.145761	-0.234846	-0.397898	-0.2618	172	0.2618	11965	0.0293771	-0.143447	0.0140401	0.138609	-0.226301	-0.0375443	4271	0.0375443	7866
	Adipor1	0.166125	0.0718887	0.0833815	0.0559746	0.122948	0.100064	11820	-0.100064	317	0.211779	0.245811	0.147304	0.13444	0.324741	0.212815	11884	-0.212815	253	-0.00928472	-0.159686	0.00581667	0.184815	-0.246357	-0.0449393	3458	0.0449393	8679	-0.165521	-0.299671	-0.192748	-0.368328	-0.376927	-0.280639	275	0.280639	11862
	Adipor2	0.10507	0.0373642	-0.0311425	-0.0333763	0.0506278	0.0257086	10622	-0.0257086	1515	0.0932442	0.211615	0.0575062	-0.002319	0.196803	0.11137	11175	-0.11137	962	-0.00470929	-0.169217	-0.0286383	0.0180342	-0.151513	-0.0672087	2177	0.0672087	9960	-0.0265217	-0.252364	-0.123131	-0.0827982	-0.176715	-0.132306	1217	0.132306	10920
	Adk	-0.121363	-0.133751	-0.12483	-0.0738896	-0.109307	-0.112628	962	0.112628	11175	-0.176463	0.00980687	-0.27662	-0.128002	-0.194356	-0.153127	597	0.153127	11540	0.083761	-0.0981623	0.195817	0.0326874	0.227153	0.0882511	11337	-0.0882511	800	0.0983216	-0.0572028	0.156341	0.0860256	0.120331	0.0807633	10754	-0.0807633	1383
	Adm	0.186992	-0.111808	0.0376164	-0.0181078	0.0111878	0.021176	10428	-0.021176	1709	0.126552	-0.184402	-0.138693	-0.0723527	0.00300472	-0.053178	2350	0.053178	9787	0.169109	0.13688	0.150522	0.0354338	0.00680539	0.0997499	11450	-0.0997499	687	-0.171069	0.128123	0.100414	0.0526796	-0.0397181	0.0140859	8194	-0.0140859	3943
	Adm2	0.0467465	-0.0363913	-0.0108575	-0.00478272	-0.122905	-0.0256381	5154	0.0256381	6983	-0.117662	0.0607883	-0.00214298	-0.00374862	-0.0653911	-0.0256314	3759	0.0256314	8378	0.0928437	-0.0919675	-0.00787458	-0.0163388	-0.00574093	-0.00581561	7398	0.00581561	4739	0.197532	-0.0390843	-4.99577e-05	0.0335954	0.0487268	0.048144	9883	-0.048144	2254
	Adnp2	0.0172853	-0.0351591	-0.00763499	-0.0022963	0.0268731	-0.000186392	8581	0.000186392	3556	-0.00718299	0.0220372	0.00878056	0.0178208	0.0781619	0.0239235	8165	-0.0239235	3972	0.0130884	-0.0477645	-0.00952284	-0.0622698	-0.0826299	-0.0378197	4033	0.0378197	8104	0.0133128	-0.04971	-0.0254289	0.0188286	-0.0933595	-0.0272714	4988	0.0272714	7149
	Ado	-0.0932466	-0.0820916	-0.0774305	-0.066262	-0.00745524	-0.0652972	2191	0.0652972	9946	-0.120515	-0.0181513	-0.0446682	-0.0679604	0.0208469	-0.0460895	2630	0.0460895	9507	0.00650017	-0.0320439	-0.0242914	-0.0866034	-0.0468429	-0.0366563	4126	0.0366563	8011	0.106187	-0.027214	0.00272503	0.115979	0.00208273	0.0399521	9583	-0.0399521	2554
	Adora1	0.00509412	-0.016158	-0.0162869	-0.0346112	0.00666143	-0.0110601	7093	0.0110601	5044	-0.0756435	-0.0781679	-0.0326109	-0.0202124	-0.109527	-0.0632323	1993	0.0632323	10144	0.0549292	0.0380794	0.0113818	-0.0791881	0.0973362	0.0245077	9752	-0.0245077	2385	0.0901944	0.0759686	0.0318839	0.0539926	0.126886	0.0757851	10630	-0.0757851	1507
	Adora2a	0.00620592	-0.0143359	-0.0020525	0.00749578	-0.0398652	-0.00851038	7462	0.00851038	4675	-0.00989086	0.00374404	-0.0090379	0.00467566	0.00888425	-0.000324963	5901	0.000324963	6236	0.0175366	-0.0146774	0.0090379	-0.0122972	-0.0267667	-0.00543338	7434	0.00543338	4703	0.0044131	-0.00563795	0.00901435	0.0371196	-0.0572921	-0.00247658	6960	0.00247658	5177
	Adora2b	0.0052885	-0.0517492	-0.042926	-0.020266	-0.0624338	-0.0344173	4232	0.0344173	7905	-0.0951931	-0.0559065	-0.0928551	-0.0722156	-0.142049	-0.0916438	1273	0.0916438	10864	0.0889971	0.0439062	0.0637675	0.0515472	0.128549	0.0753534	11169	-0.0753534	968	0.086745	0.0387502	0.0695462	0.0788904	0.130819	0.0809501	10758	-0.0809501	1379
	Adpgk	-0.056618	-0.0485355	-0.0609119	-0.0619261	-0.0653302	-0.0586643	2466	0.0586643	9671	-0.055528	0.051497	-0.00519895	-0.059798	0.0148875	-0.0108281	4908	0.0108281	7229	0.0186419	-0.0836615	-0.00793517	-0.015497	0.00585587	-0.0165192	6251	0.0165192	5886	0.0271658	-0.075026	-0.064975	0.0281172	-0.0566061	-0.0282648	4914	0.0282648	7223
	Adprh	-0.0451829	-0.00106204	-0.0551103	0.00636546	0.0969536	0.000392747	8644	-0.000392747	3493	-0.000467049	0.0822636	-0.023783	0.018409	0.156128	0.0465101	9582	-0.0465101	2555	-0.00817706	-0.0701076	0.0151385	-0.0105018	-0.0882287	-0.0323753	4555	0.0323753	7582	-0.0486436	-0.127417	-0.0558744	-0.014951	-0.182386	-0.0858543	2138	0.0858543	9999
	Adprhl2	0.0423364	-0.0288737	-0.0742119	-0.0287826	0.0154679	-0.0148128	6570	0.0148128	5567	-0.0460039	0.157093	-0.00730905	-0.0248054	-0.0100054	0.0137938	7278	-0.0137938	4859	0.0253868	-0.163532	-0.0183018	-0.0518106	-0.0116271	-0.0439769	3531	0.0439769	8606	0.124364	-0.171739	-0.0665498	0.0469483	0.0193028	-0.00953477	6408	0.00953477	5729
	Adra1a	0.0107191	0.056776	-0.021011	0.0141685	0.0132595	0.0147824	10049	-0.0147824	2088	0.0201627	0.112892	0.0265312	0.0151247	0.0663456	0.0482112	9667	-0.0482112	2470	0.0254555	-0.0168043	0.00385763	-0.020513	-0.010079	-0.00361662	7625	0.00361662	4512	-0.0473209	-0.165081	-0.0853924	0.0164944	-0.112261	-0.0787121	2354	0.0787121	9783
	Adra1b	NA	0.00672499	0.0120221	0.0101988	0.0201669	NA	12150	NA	12150	NA	0.0188993	0.0121752	0.0129974	0.0156092	NA	12150	NA	12150	NA	-0.00262697	0.00745198	0.0161901	0.0369785	NA	12150	NA	12150	NA	-0.0315995	-0.0129435	-0.0242432	-0.0262312	NA	12150	NA	12150
	Adra2a	-0.000904753	0.0212096	-0.00819582	-0.083706	0.0170627	-0.0109068	7115	0.0109068	5022	0.0536423	0.0540821	0.034999	-0.0539747	0.00385428	0.0185206	7705	-0.0185206	4432	0.0313618	-0.0206635	0.0101784	0.0169574	0.017251	0.011017	8957	-0.011017	3180	-0.133104	-0.07409	-0.0898957	-0.0709231	-0.0294098	-0.0794845	2332	0.0794845	9805
	Adrb1	0.0388354	0.0418663	-0.00960916	-0.0116055	0.0116302	0.0142235	10006	-0.0142235	2131	0.028551	0.0619028	0.0016555	-0.0034053	0.0917306	0.0360869	9065	-0.0360869	3072	0.0588601	0.0231355	0.0345314	0.0867499	-0.0265661	0.0353422	10220	-0.0353422	1917	-0.0585639	-0.121958	-0.04756	-0.103041	-0.165243	-0.0992731	1787	0.0992731	10350
	Adrb2	0.0854562	-0.0670411	-0.0244435	0.026078	-0.080334	-0.0120569	6944	0.0120569	5193	-0.174289	-0.0507239	-0.0761093	0.00749717	-0.119417	-0.0826085	1460	0.0826085	10677	0.193374	-0.0298172	-0.000243337	0.00699508	0.112555	0.0565726	10825	-0.0565726	1312	0.224864	0.0547519	0.126559	0.0398379	0.10629	0.110461	11169	-0.110461	968
	Adrbk1	0.0484229	-0.0158136	-0.0516693	-0.0226618	0.0924057	0.0101368	9660	-0.0101368	2477	-0.000278866	0.0837862	0.0355666	0.00817668	0.130637	0.0515776	9806	-0.0515776	2331	0.00998483	-0.122648	-0.0707644	-0.0675875	-0.121665	-0.0745362	1867	0.0745362	10270	0.0526421	-0.0827171	-0.071608	0.0023961	-0.090698	-0.037997	4234	0.037997	7903
	Adrbk2	0.0155214	0.0478706	-0.0311677	-0.03926	0.198632	0.0383192	11036	-0.0383192	1101	-0.0243056	0.139267	0.0468435	-0.00128014	0.250244	0.0821537	10701	-0.0821537	1436	0.0353937	-0.105595	0.0188596	0.100636	-0.0845747	-0.00705611	7261	0.00705611	4876	0.0261564	-0.159022	-0.144978	-0.171454	-0.300579	-0.149976	1005	0.149976	11132
	Adrm1	-0.128717	0.0249557	-0.0662795	-0.000571443	-0.0970918	-0.0535409	2774	0.0535409	9363	-0.220513	0.198705	0.0112042	0.0188081	-0.131143	-0.0245878	3828	0.0245878	8309	0.0893598	-0.200852	-0.0252479	-0.0211941	0.0557649	-0.0204339	5831	0.0204339	6306	0.170084	-0.15684	-0.0970123	-0.0332589	0.172531	0.0111007	7986	-0.0111007	4151
	Adsl	-0.107822	-0.0863473	-0.146792	-0.0585955	-0.0590642	-0.0917243	1362	0.0917243	10775	-0.0844296	0.126397	-0.0178198	-0.0248002	-0.0295783	-0.00604626	5318	0.00604626	6819	0.001366	-0.199872	-0.0555624	-0.0461585	0.0392164	-0.052202	2977	0.052202	9160	0.0306797	-0.157353	-0.104487	-0.00459187	-0.025778	-0.052306	3452	0.052306	8685
	Adss	0.2201	0.0169114	-0.0497824	-0.0068637	0.0320436	0.0424819	11127	-0.0424819	1010	0.191367	0.248342	0.019049	0.0224678	0.0466028	0.105566	11102	-0.105566	1035	-0.0292141	-0.197864	0.00996914	0.000639367	-0.0294479	-0.0491836	3166	0.0491836	8971	-0.0441824	-0.30297	-0.124131	-0.073779	-0.040912	-0.117195	1441	0.117195	10696
	Adssl1	-0.00437906	0.0412025	0.00753116	-0.041368	0.0574307	0.0120835	9837	-0.0120835	2300	0.0307715	0.122653	0.10608	0.00164465	0.161715	0.0845728	10760	-0.0845728	1377	-0.0244825	-0.0423034	-0.0117736	0.0850113	-0.0719855	-0.0131067	6616	0.0131067	5521	-0.0368661	-0.181845	-0.176288	-0.161942	-0.233373	-0.158063	928	0.158063	11209
	Aebp1	0.0343949	-0.15062	-0.0865147	-0.107186	-0.374643	-0.136914	658	0.136914	11479	-0.572289	-0.604664	-0.316531	-0.282409	-0.764741	-0.508127	21	0.508127	12116	0.540245	0.544055	0.238503	0.179469	0.69838	0.44013	12118	-0.44013	19	0.556617	0.553387	0.250955	0.241618	0.654873	0.45149	12108	-0.45149	29
	Aebp2	-0.00151386	-0.0920761	-0.0712569	-0.0417423	-0.125704	-0.0664587	2136	0.0664587	10001	-0.19175	-0.00479158	-0.118488	-0.0682326	-0.200704	-0.116793	933	0.116793	11204	0.147544	-0.0810153	0.0527705	-0.0690925	0.135042	0.0370498	10293	-0.0370498	1844	0.204163	0.00971632	0.0781222	0.158133	0.197619	0.129551	11370	-0.129551	767
	Aen	0.0657598	-0.0033608	-0.150072	-0.0139336	-0.106712	-0.0416636	3575	0.0416636	8562	-0.167516	0.0557089	-0.0174793	0.000434383	-0.0717861	-0.0401276	2920	0.0401276	9217	0.166878	-0.0630504	-0.060796	-0.0945047	0.00563949	-0.00916677	7037	0.00916677	5100	0.2488	-0.044102	-0.0821067	0.0711689	0.143184	0.0673889	10443	-0.0673889	1694
	Aes	-0.365336	0.0653604	-0.100882	-0.13071	0.0316304	-0.0999875	1190	0.0999875	10947	-0.0122586	0.0936141	-0.0786875	-0.0734399	0.268633	0.0395722	9250	-0.0395722	2887	-0.153024	0.0195662	0.0527032	0.166433	-0.185155	-0.0198954	5895	0.0198954	6242	-0.318918	-0.194693	-0.0489751	-0.27838	-0.422031	-0.252599	355	0.252599	11782
	Afap1	0.200163	0.021787	-0.0036213	0.00520143	-0.0171692	0.0412722	11102	-0.0412722	1035	0.0958008	-0.162327	-0.0252245	-0.0192079	-0.0485821	-0.0319082	3363	0.0319082	8774	0.0938685	0.183841	-0.0218024	-0.129338	0.0608563	0.0374851	10305	-0.0374851	1832	-0.0258822	0.145967	0.0593141	0.187393	0.0433847	0.0820352	10784	-0.0820352	1353
	Afap1l1	0.0442406	0.0119716	-0.078873	-0.0503787	-0.0710452	-0.0288169	4806	0.0288169	7331	-0.0910851	0.0272644	-0.0397226	-0.0648561	-0.00633269	-0.0349464	3204	0.0349464	8933	0.0955651	0.00200836	-0.0237347	0.0258023	-0.00998869	0.0179305	9439	-0.0179305	2698	0.1356	-0.0493994	0.00233136	0.0357656	-0.0133723	0.0221851	8716	-0.0221851	3421
	Afap1l2	0.0323619	-0.0523269	-0.0817693	-0.0012307	0.000704512	-0.0204521	5783	0.0204521	6354	0.01088	0.00400989	-0.0597503	0.0124407	0.0782157	0.00915919	6839	-0.00915919	5298	0.0305446	-0.0079973	-0.005836	-0.0250513	-0.0531255	-0.0122931	6700	0.0122931	5437	-0.00936893	-0.0478853	0.0273003	0.00673641	-0.0934645	-0.0233364	5287	0.0233364	6850
	Aff1	0.0502598	0.0180144	-0.0177082	-0.0187528	0.00172712	0.00670804	9343	-0.00670804	2794	-0.0134439	-0.0246602	0.00812082	-0.00758116	0.0536802	0.00322315	6246	-0.00322315	5891	0.0341098	0.0183565	-0.003702	-0.0366602	-0.0455781	-0.00669482	7302	0.00669482	4835	0.0476256	0.000625512	-0.0390469	0.0151742	-0.12009	-0.0191424	5613	0.0191424	6524
	Aff3	-0.0128973	-0.00749643	-0.00150634	-0.0305127	-0.000639136	-0.0106104	7160	0.0106104	4977	-0.0267639	-0.173392	-0.0343098	-0.0632726	-0.0826645	-0.0760806	1624	0.0760806	10513	0.0140694	0.160125	0.0244652	0.0336414	0.0884216	0.0641444	10975	-0.0641444	1162	0.0220102	0.164545	0.0246356	0.0409136	0.0770189	0.0658247	10402	-0.0658247	1735
	Aff4	0.0945426	0.184934	0.000651468	0.0108102	0.0528819	0.0687641	11577	-0.0687641	560	0.093534	0.249527	0.069802	0.0250363	0.150669	0.117714	11258	-0.117714	879	0.0849596	-0.0412048	0.0203368	0.0873577	-0.0128818	0.0277135	9902	-0.0277135	2235	-0.147338	-0.291188	-0.158828	-0.115935	-0.263899	-0.195437	624	0.195437	11513
	Afg3l1	0.00296666	-0.00217894	-0.0924507	-0.0540231	0.0210181	-0.0249336	5240	0.0249336	6897	0.0159768	0.146824	-0.00167308	-0.0315701	0.0940897	0.0447294	9502	-0.0447294	2635	-0.0333901	-0.146672	-0.0366878	-0.0597421	-0.0674999	-0.0687983	2117	0.0687983	10020	0.00840695	-0.177005	-0.0774347	0.022935	-0.128365	-0.0702926	2657	0.0702926	9480
	Afg3l2	0.0244881	-0.0729726	-0.0640322	-0.0512022	-0.022182	-0.0371802	3976	0.0371802	8161	-0.109835	0.0430806	-0.0218907	-0.0532063	-0.0754885	-0.043468	2744	0.043468	9393	0.102338	-0.0967975	0.00362852	-0.0272821	0.0750113	0.0113796	8977	-0.0113796	3160	0.142343	-0.0727752	-0.0483886	0.0392815	0.0533496	0.0227621	8752	-0.0227621	3385
	Afmid	0.0199574	0.00512517	-0.00685159	-0.0332436	0.0412292	0.00524332	9195	-0.00524332	2942	0.0138895	0.0272152	0.0142149	-0.0215831	0.0600684	0.018761	7730	-0.018761	4407	0.00926836	-0.0196114	-0.00730217	0.0163455	-0.049136	-0.0100871	6946	0.0100871	5191	-0.00902377	-0.0366543	-0.0325371	-0.0266264	-0.0830521	-0.0375787	4266	0.0375787	7871
	Aftph	0.0633475	-0.00720565	-0.00994213	0.00588027	0.0807363	0.0265632	10654	-0.0265632	1483	0.0767063	0.242778	0.0637601	0.0321831	0.150584	0.113202	11201	-0.113202	936	-0.0813225	-0.263482	-0.0829069	-0.103864	-0.180819	-0.142479	580	0.142479	11557	0.00433749	-0.249652	-0.051099	0.0494918	-0.108504	-0.0710851	2627	0.0710851	9510
	Aga	0.0408062	0.0347893	-0.052159	-0.0167499	-0.0521361	-0.0090899	7370	0.0090899	4767	0.0218231	0.13032	0.0292344	-0.00287357	0.0018126	0.0360632	9064	-0.0360632	3073	0.0462286	-0.102654	0.0125984	0.0150903	0.0210334	-0.00154059	7849	0.00154059	4288	-0.0370358	-0.126386	-0.140005	-0.0346834	-0.0640231	-0.0804269	2312	0.0804269	9825
	Agap1	-0.0452502	-0.0575165	-0.0552877	-0.090529	0.0178876	-0.0461392	3237	0.0461392	8900	-0.00879569	0.139064	0.0212398	-0.056394	0.0878882	0.0366005	9104	-0.0366005	3033	-0.0230568	-0.158979	-0.0239354	-0.00853928	-0.0764522	-0.0581925	2634	0.0581925	9503	-0.0217098	-0.208226	-0.0930026	-0.0492157	-0.139735	-0.102378	1713	0.102378	10424
	Agap3	-0.0252903	-0.0379857	-0.0415742	-0.0870433	-0.0036435	-0.0391074	3783	0.0391074	8354	-0.0294696	-0.0516188	-0.0821313	-0.11713	0.0237593	-0.0513181	2421	0.0513181	9716	0.00881378	0.00737592	0.0341999	-0.0115918	-0.0470225	-0.00164496	7844	0.00164496	4293	0.0187052	0.0448942	0.0533692	0.0913463	-0.0355308	0.0345568	9354	-0.0345568	2783
	Agbl2	0.0151637	-0.00252301	0.0055379	0.02013	-0.0166112	0.0043395	9116	-0.0043395	3021	-0.0326506	-0.035433	-0.0157645	0.0188856	-0.036526	-0.0202977	4110	0.0202977	8027	0.0224908	0.0260174	0.0182087	0.026904	0.0305702	0.0248382	9765	-0.0248382	2372	0.0540016	0.0352518	0.0114027	-0.0102743	0.0151222	0.0211008	8647	-0.0211008	3490
	Agbl3	0.0359486	0.00575935	-0.0069622	-0.0690593	0.000554879	-0.00675173	7697	0.00675173	4440	0.00053227	-0.23961	-0.0523336	-0.0575099	0.0483631	-0.0601116	2110	0.0601116	10027	-0.0108554	0.217938	0.0462634	-0.0128922	-0.0529664	0.0374976	10307	-0.0374976	1830	0.0514416	0.21841	0.0294403	0.0104651	-0.0585876	0.0502338	9964	-0.0502338	2173
	Agbl5	-0.00876887	-0.0374296	-0.0385046	-0.0343216	0.0649801	-0.0108089	7128	0.0108089	5009	0.00422807	0.0269913	-0.0139418	-0.034638	0.0986222	0.0162524	7497	-0.0162524	4640	-0.0043329	-0.0578742	-0.0133253	-0.0289091	-0.0764457	-0.0361775	4162	0.0361775	7975	-0.0179221	-0.0467092	-0.0103855	0.0416914	-0.0721319	-0.0210915	5440	0.0210915	6697
	Ager	0.0048514	-0.00157073	-0.0232361	-0.0284352	0.0205169	-0.00557474	7872	0.00557474	4265	0.00492591	-0.00359914	-0.00719905	-0.0161473	0.00700523	-0.00300287	5635	0.00300287	6502	0.00430499	0.00911029	-0.0122614	-0.00357749	0.00298726	0.000112739	8028	-0.000112739	4109	-0.0112565	-0.00875385	-0.00800884	-0.00516165	-0.0253627	-0.0117087	6208	0.0117087	5929
	Agfg1	0.0669429	-0.0924584	-0.0948795	-0.0289987	-0.00148822	-0.0301764	4669	0.0301764	7468	-0.0124029	0.107278	-0.0299383	-0.030742	0.0554213	0.0179232	7652	-0.0179232	4485	-0.0304971	-0.239184	-0.0576839	-0.140691	-0.0973166	-0.113074	898	0.113074	11239	0.141468	-0.0782035	-0.0101962	0.156502	-0.00775796	0.0403626	9595	-0.0403626	2542
	Agfg2	0.0964381	0.0252806	-0.00141274	0.0285552	0.0877541	0.0473231	11234	-0.0473231	903	0.0778509	-0.0595339	0.0211247	0.0481762	0.157686	0.0490608	9700	-0.0490608	2437	-0.0731899	0.0406961	-0.0445014	-0.109357	-0.199478	-0.0771659	1773	0.0771659	10364	0.0455981	0.0716628	0.00464309	0.0678629	-0.084287	0.021096	8645	-0.021096	3492
	Aggf1	0.0159454	-0.036411	-0.0211158	-0.0399085	-0.0234749	-0.020993	5705	0.020993	6432	-0.1175	0.141674	-0.0156991	-0.0203372	-0.0841759	-0.0192077	4197	0.0192077	7940	0.0936023	-0.15605	0.00885462	-0.110865	0.0555972	-0.0217721	5682	0.0217721	6455	0.149322	-0.154738	-0.0258451	0.083492	0.13788	0.0380222	9512	-0.0380222	2625
	Agk	0.0068507	-0.0174049	-0.0600977	-0.0633849	-0.0216287	-0.0311331	4560	0.0311331	7577	-0.0486363	0.0612868	-0.0364554	-0.0693859	-0.0161963	-0.0218774	3987	0.0218774	8150	0.0311213	-0.0640989	0.00739502	-0.0389662	-0.00459781	-0.0138293	6538	0.0138293	5599	0.0811344	-0.0761483	-0.023045	0.070078	0.00332545	0.0110689	7984	-0.0110689	4153
	Agl	-0.0286623	-0.0445542	-0.0535723	-0.0890925	-0.00275479	-0.0437272	3412	0.0437272	8725	-0.00505512	-0.0848653	-0.0282823	-0.100527	0.0337432	-0.0369974	3068	0.0369974	9069	-0.0757654	0.0520167	0.00100292	-0.0180713	-0.0594484	-0.0200531	5871	0.0200531	6266	0.046503	0.0629956	-0.0191164	0.0587935	-0.0211305	0.025609	8915	-0.025609	3222
	Agmo	0.0206176	0.00665683	0.021931	-0.0424301	-0.0388756	-0.00642006	7760	0.00642006	4377	-0.00691443	0.0214436	0.0316977	-0.0305337	-0.0198805	-0.00083747	5847	0.00083747	6290	0.0154233	-0.049403	-0.0525687	-0.0369338	0.0198805	-0.0207203	5797	0.0207203	6340	0.0119431	0.0124167	0.0288411	0.0249368	0.0184317	0.0193139	8530	-0.0193139	3607
	Agpat1	-0.0199934	0.0130855	-0.0298252	-0.02194	-0.0298057	-0.0176958	6161	0.0176958	5976	-0.0173858	0.0591629	0.00843165	-0.0125598	0.0925156	0.0260329	8348	-0.0260329	3789	0.00245712	-0.0449107	-0.00978191	0.000246084	-0.0410482	-0.0186075	6017	0.0186075	6120	-0.00694766	-0.0743718	-0.047951	-0.0258659	-0.190043	-0.0690359	2702	0.0690359	9435
	Agpat2	0.139722	0.120889	-0.00703782	-0.0408861	0.0499838	0.0525341	11347	-0.0525341	790	0.0789282	0.301286	0.102231	0.00835598	0.0807609	0.114312	11216	-0.114312	921	0.00658899	-0.184812	-0.0415753	0.0616383	-0.0280445	-0.0372408	4083	0.0372408	8054	0.0321258	-0.313252	-0.172327	-0.164868	-0.092903	-0.142245	1104	0.142245	11033
	Agpat3	0.037256	-0.0123169	-0.023526	-0.0595936	0.047664	-0.00210327	8324	0.00210327	3813	0.01452	0.13512	0.0343421	-0.0420552	0.176658	0.0637169	10250	-0.0637169	1887	0.0105284	-0.147409	-0.0852534	-0.116197	-0.164858	-0.100638	1108	0.100638	11029	-6.0995e-05	-0.163747	-0.0132516	0.0840916	-0.189701	-0.0565338	3235	0.0565338	8902
	Agpat4	-0.0171418	0.00429269	-0.0210267	-0.0760003	-0.182906	-0.0585564	2471	0.0585564	9666	-0.16849	-0.214474	-0.15577	-0.169262	-0.302721	-0.202143	355	0.202143	11782	0.144279	0.227142	0.12267	0.0635234	0.271458	0.165814	11811	-0.165814	326	0.144324	0.185761	0.11995	0.150729	0.228912	0.165935	11616	-0.165935	521
	Agpat5	-0.0412389	-0.086586	-0.0988728	-0.090957	-0.0357027	-0.0706715	1978	0.0706715	10159	-0.127426	0.0770854	-0.0355388	-0.0793763	-0.0447548	-0.0420021	2818	0.0420021	9319	0.104324	-0.120149	0.018245	-0.0146354	0.0577502	0.00910693	8821	-0.00910693	3316	0.0882465	-0.140162	-0.0854651	0.00244029	-0.00764902	-0.0285178	4897	0.0285178	7240
	Agpat9	0.0744571	0.0306797	0.0260097	0.0104667	0.0229283	0.0329083	10857	-0.0329083	1280	-0.0290047	0.132183	0.0278816	0.0260229	0.00421186	0.0322589	8795	-0.0322589	3342	0.0492616	-0.10675	-0.0017405	-0.0212686	-0.034838	-0.023067	5526	0.023067	6611	0.107775	-0.131507	-0.017222	-0.0166308	0.0144129	-0.00863436	6477	0.00863436	5660
	Agps	0.0577713	0.172543	-0.029798	0.0143231	0.13191	0.0693499	11587	-0.0693499	550	0.121243	0.378347	0.12196	0.109131	0.245604	0.195257	11831	-0.195257	306	0.016775	-0.110724	0.0481024	0.35459	-0.0729328	0.0471621	10601	-0.0471621	1536	-0.170432	-0.515076	-0.322099	-0.572295	-0.36679	-0.389338	97	0.389338	12040
	Agr2	0.0154768	0.00304522	-0.00440117	-0.0469679	-0.0535244	-0.0172743	6224	0.0172743	5913	0.0261346	0.0172828	0.0141464	-0.0368149	0.00136829	0.00442343	6363	-0.00442343	5774	0.00402791	-0.0154067	0.00543629	-0.0353469	-0.0218122	-0.0126203	6667	0.0126203	5470	-0.0326891	-0.0187052	-0.0388417	0.0198176	-0.0387147	-0.0218266	5389	0.0218266	6748
	Agr3	-0.0358998	-0.00882118	0.000636901	0.00434081	0.00239191	-0.00747028	7591	0.00747028	4546	0.000767348	0.00739192	0.00506708	0.0174125	0.0272223	0.0115722	7080	-0.0115722	5057	-0.0438351	-0.0204091	-0.00996278	-0.10828	-0.0512553	-0.0467484	3326	0.0467484	8811	-0.00208538	-0.00664078	0.0043922	0.0794096	-0.0292725	0.00916064	7850	-0.00916064	4287
	Agrn	-0.126512	-0.104417	-0.1157	-0.0517003	-0.120657	-0.103797	1133	0.103797	11004	-0.152144	-0.141244	-0.146348	-0.111248	-0.193236	-0.148844	625	0.148844	11512	0.0459897	0.0906379	0.057155	-0.0262236	0.187313	0.0709744	11091	-0.0709744	1046	0.0650435	0.101299	0.0765923	0.213078	0.115624	0.114327	11212	-0.114327	925
	Agt	0.0892896	0.0492169	0.172688	0.0381195	0.150775	0.100018	11818	-0.100018	319	0.0944356	0.16168	0.209758	0.0379112	0.178229	0.136403	11474	-0.136403	663	-0.109898	-0.24644	-0.258036	-0.0558148	-0.212673	-0.176572	368	0.176572	11769	0.0623046	-0.0121479	0.113456	0.0478813	-0.00180865	0.0419371	9648	-0.0419371	2489
	Agtpbp1	0.0409781	-0.0185872	-0.0171475	-0.0420948	-0.00540491	-0.00845127	7469	0.00845127	4668	0.00171891	0.0541634	0.00258277	-0.0245433	0.121921	0.0311685	8715	-0.0311685	3422	-0.0104169	-0.0976118	-0.0189083	-0.0887552	-0.137217	-0.0705818	2037	0.0705818	10100	0.0594717	-0.0417093	-0.0161275	0.0616426	-0.129408	-0.0132262	6090	0.0132262	6047
	Agtr1a	0.207294	0.217586	-0.0492902	-0.0517182	0.140245	0.0928233	11783	-0.0928233	354	0.267537	0.400147	0.100606	-0.018795	0.309052	0.21171	11880	-0.21171	257	0.146006	-0.0420409	0.0302879	0.0725377	-0.0574077	0.0298766	10005	-0.0298766	2132	-0.372492	-0.582708	-0.294226	-0.137146	-0.532606	-0.383836	107	0.383836	12030
	Agtrap	0.04311	0.0928175	-0.0572522	-0.0451604	0.0527688	0.0172567	10209	-0.0172567	1928	0.0480309	0.168107	0.0505402	-0.00324287	0.153941	0.0834751	10736	-0.0834751	1401	0.0401414	-0.0275701	0.0257525	0.162492	-0.0421121	0.0317407	10084	-0.0317407	2053	-0.0796646	-0.242464	-0.202203	-0.248262	-0.27178	-0.208875	544	0.208875	11593
	Ahctf1	0.0316265	-0.0858303	-0.052366	-0.058737	0.0143353	-0.0301943	4666	0.0301943	7471	-0.0779568	0.0754345	-0.0382225	-0.0775267	-0.0755139	-0.0387571	2985	0.0387571	9152	0.0316796	-0.161026	-0.0105096	-0.098651	0.0465645	-0.0383884	3986	0.0383884	8151	0.14203	-0.0711498	0.0120796	0.160241	0.116882	0.0720166	10541	-0.0720166	1596
	Ahcy	-0.167102	-0.0803865	-0.117725	-0.0575946	-0.106904	-0.105942	1089	0.105942	11048	-0.0418715	-0.0760436	-0.0601214	-0.0535897	-0.0912998	-0.0645852	1953	0.0645852	10184	-0.0699531	0.0400836	-0.0205476	-0.0437214	0.0887363	-0.00108046	7906	0.00108046	4231	-0.0640759	0.0124634	-0.00411366	0.0507638	-0.039226	-0.00883767	6461	0.00883767	5676
	Ahcyl1	0.0145186	-0.038804	-0.0809107	-0.0708063	-0.0866269	-0.0525258	2833	0.0525258	9304	-0.0471366	0.0118323	-0.0116338	-0.0596139	-0.00172088	-0.0216546	4004	0.0216546	8133	0.0516134	-0.0239976	-0.00630589	-0.022613	-0.0181383	-0.00388826	7594	0.00388826	4543	0.0437982	-0.0687264	-0.0733974	0.00844474	-0.0415326	-0.0262827	5062	0.0262827	7075
	Ahcyl2	0.11434	0.0294889	0.00477206	-0.0231585	0.140633	0.053215	11366	-0.053215	771	0.0936474	0.178016	0.0259206	-0.00998785	0.219034	0.101326	11048	-0.101326	1089	0.0630773	-0.166012	-0.0187938	0.0802898	-0.110655	-0.0304186	4766	0.0304186	7371	-0.100912	-0.183111	-0.0348078	-0.106179	-0.249312	-0.134865	1195	0.134865	10942
	Ahdc1	-0.00245025	-0.0708802	-0.0372575	-0.0737741	-0.0160268	-0.0400778	3704	0.0400778	8433	-0.0654117	-0.111225	-0.0732676	-0.134159	0.0159877	-0.0736153	1687	0.0736153	10450	0.0240035	0.0453167	0.0302181	-0.032971	-0.0636634	0.000580772	8073	-0.000580772	4064	0.0970491	0.0835382	0.0488543	0.213855	-0.0172389	0.0852116	10841	-0.0852116	1296
	Ahi1	-0.0222493	0.0205594	-0.0596546	-0.0658667	-0.0668432	-0.0388109	3809	0.0388109	8328	-0.0614887	-0.0602704	-0.0421317	-0.0851684	-0.0604957	-0.061911	2037	0.061911	10100	0.0518783	0.0848626	0.0100557	-0.0404243	0.075655	0.0364054	10258	-0.0364054	1879	0.0269521	0.031482	-0.00698138	0.104814	0.0240254	0.0360584	9429	-0.0360584	2708
	Ahnak	0.444779	0.2202	0.0541364	0.192316	0.243842	0.231055	12105	-0.231055	32	0.251872	-0.0924544	0.0593093	0.183811	0.184506	0.117409	11255	-0.117409	882	-0.0442028	0.143783	-0.078973	-0.302336	-0.264298	-0.109205	957	0.109205	11180	0.148386	0.242743	0.0214176	0.262208	0.00264967	0.135481	11422	-0.135481	715
	Ahr	-0.00692088	-0.142275	-0.0780921	-0.053505	0.0619708	-0.0437645	3410	0.0437645	8727	0.0120622	0.115	-0.0146929	-0.0445034	0.22495	0.0585632	10087	-0.0585632	2050	0.00416636	-0.222235	0.00406526	0.0567003	-0.272792	-0.0860189	1484	0.0860189	10653	-0.0348721	-0.178223	-0.077657	-0.0525307	-0.132108	-0.095078	1892	0.095078	10245
	Ahsa1	-0.291638	-0.109899	-0.193273	-0.115204	-0.14068	-0.170139	383	0.170139	11754	-0.259501	-0.162398	-0.158859	-0.156733	-0.18625	-0.184748	429	0.184748	11708	0.009602	0.0829309	0.073683	0.0150998	0.120143	0.0602918	10908	-0.0602918	1229	0.104908	0.124137	-0.014326	0.120515	0.157421	0.0985309	11019	-0.0985309	1118
	Ahsa2	-0.105843	-0.0703379	-0.114225	-0.0663063	-0.0309436	-0.0775311	1754	0.0775311	10383	-0.126354	0.0156965	-0.0490285	-0.0792412	-0.079404	-0.0636663	1980	0.0636663	10157	0.0481572	-0.0527706	0.00203903	-0.00710144	0.0869627	0.0154574	9275	-0.0154574	2862	0.0450494	-0.0680653	-0.0660133	0.0292305	0.0428227	-0.0033952	6881	0.0033952	5256
	AI314180	0.0344038	-0.0223089	-0.0562786	-0.032887	0.0875392	0.00209371	8849	-0.00209371	3288	-0.0188501	0.143567	0.00385736	-0.0342841	0.10267	0.039392	9241	-0.039392	2896	0.0336199	-0.168105	-0.0209487	-0.0626667	-0.0646131	-0.0565426	2734	0.0565426	9403	0.0379779	-0.15741	-0.0648169	0.0797838	-0.0583629	-0.0325656	4639	0.0325656	7498
	AI413582	0.18166	0.0955996	-0.072504	-0.0673356	0.0997235	0.0474287	11239	-0.0474287	898	0.188754	0.253591	0.0598584	-0.00734068	0.170042	0.132981	11426	-0.132981	711	0.110855	-0.0783985	-0.014374	0.102202	-0.0670262	0.0106517	8927	-0.0106517	3210	-0.223524	-0.368335	-0.192899	-0.218311	-0.255586	-0.251731	360	0.251731	11777
	AI429214	-0.0219107	0.0103057	-0.00533001	-0.00401666	0.0519739	0.00620445	9300	-0.00620445	2837	-0.0160807	0.0487753	0.0215364	0.00122273	0.0640717	0.0239051	8164	-0.0239051	3973	0.00213482	-0.0347564	-0.00820595	0.0268988	-0.00116325	-0.00301838	7700	0.00301838	4437	-0.00406664	-0.0599656	-0.0424139	-0.0393547	-0.0914313	-0.0474464	3682	0.0474464	8455
	AI464131	0.00347645	0.00297345	-0.0144466	-0.0115344	0.0137035	-0.00116552	8467	0.00116552	3670	0.00133188	0.0183443	0.00780954	-0.000969728	0.061003	0.0175038	7611	-0.0175038	4526	0.020751	-0.0212884	0.00233404	0.0160814	-0.034531	-0.00333057	7668	0.00333057	4469	-0.0151403	-0.0197078	-0.0351319	-0.0371001	-0.090258	-0.0394676	4142	0.0394676	7995
	AI597479	-0.00133204	-0.0140872	-0.0111937	-0.040503	0.0172977	-0.00996366	7265	0.00996366	4872	-0.0256764	-0.0163746	-0.024104	-0.0393072	0.0476815	-0.0115562	4848	0.0115562	7289	0.0223697	0.0228115	0.0264297	-0.00715555	-0.0285204	0.00718698	8654	-0.00718698	3483	0.0312392	-0.0254965	0.0031381	0.00280513	-0.0868659	-0.015036	5916	0.015036	6221
	AI607873	0.0403905	-0.0230571	0.00103986	-0.0336422	0.0413208	0.00521037	9188	-0.00521037	2949	0.0262876	-0.0150704	0.00417491	-0.0343542	0.0752402	0.0112556	7052	-0.0112556	5085	-0.0389107	7.61256e-05	0.00238661	-0.0104243	-0.0887023	-0.0271149	5088	0.0271149	7049	0.0412504	0.0123696	-0.00889808	0.00818303	-0.0273643	0.00510813	7554	-0.00510813	4583
	AI661453	0.0608292	0.0358817	-0.00638811	-0.00399307	0.164061	0.0500782	11300	-0.0500782	837	0.069122	0.191535	0.0570132	0.0270875	0.359053	0.140762	11512	-0.140762	625	-0.0496005	-0.201119	-0.066982	-0.129505	-0.359278	-0.161297	458	0.161297	11679	-0.00550755	-0.160837	-0.0505824	0.0694998	-0.295007	-0.0884868	2075	0.0884868	10062
	AI837181	0.0559941	-0.00981654	-0.0510518	-0.00239458	0.0487126	0.00828876	9495	-0.00828876	2642	-0.0133761	0.10985	-0.0302358	0.00504394	0.0447521	0.0232069	8114	-0.0232069	4023	0.0194755	-0.128603	-0.00679492	-0.161927	-0.0949335	-0.0745566	1864	0.0745566	10273	0.0749812	-0.0958734	-0.00064358	0.149742	0.0368304	0.0330074	9298	-0.0330074	2839
	AI846148	0.0801421	0.0434672	-0.0236605	-0.0288294	0.0714675	0.0285174	10716	-0.0285174	1421	-0.0113408	0.030695	-0.0117863	-0.00670103	0.167843	0.0337419	8912	-0.0337419	3225	0.0458704	-0.00637311	0.00614504	0.0169013	-0.130428	-0.0135769	6557	0.0135769	5580	0.0702846	-0.0366134	-0.0238098	-0.056518	-0.152357	-0.0398028	4119	0.0398028	8018
	AI854703	0.00699547	0.0439975	-0.00583159	-0.0019419	0.083594	0.0253627	10607	-0.0253627	1530	0.0146306	0.0643369	0.0127765	0.00642836	0.071127	0.0338599	8918	-0.0338599	3219	0.00195495	-0.00141566	-0.000896777	0.0290736	0.0151621	0.00877565	8792	-0.00877565	3345	-0.0200225	-0.0882508	-0.0310433	-0.0483837	-0.118442	-0.0612285	3029	0.0612285	9108
	AI987944	0.026488	0.00986246	-0.00566776	-0.0137604	-0.0741402	-0.0114436	7036	0.0114436	5101	-0.0349758	-0.00593243	0.00079714	-0.0103357	0.0184758	-0.0063942	5293	0.0063942	6844	0.0579416	0.0321464	0.0318932	0.0397156	-0.0062015	0.0310991	10057	-0.0310991	2080	0.0355091	-0.0206233	-0.0461791	-0.045732	-0.0835211	-0.0321093	4675	0.0321093	7462
	Aida	0.0144731	-0.0614309	-0.0893277	-0.0944906	-0.0557255	-0.0573003	2550	0.0573003	9587	-0.0355434	-0.0031504	-0.0710338	-0.0895184	-0.0310699	-0.0460632	2632	0.0460632	9505	0.00534119	-0.0361793	0.00253098	-0.059401	-0.0128203	-0.0201057	5861	0.0201057	6276	0.0778861	-0.0288282	0.0158747	0.0624036	0.0124116	0.0279495	9042	-0.0279495	3095
	Aif1	0.0177912	-0.000338915	-0.00928043	-0.0297536	0.0469863	0.00508092	9174	-0.00508092	2963	0.005958	-0.0464469	-0.00949447	-0.0304549	0.0965022	0.00321279	6245	-0.00321279	5892	-0.0071198	0.0300822	0.01313	-0.0135436	-0.0914428	-0.0137788	6543	0.0137788	5594	0.0248503	0.0579457	-0.00659463	0.00828703	-0.063893	0.00411906	7477	-0.00411906	4660
	Aif1l	-0.00667727	-0.0145653	-0.0850948	-0.0985688	-0.0156474	-0.0441107	3391	0.0441107	8746	-0.0566166	0.0841599	-0.0809849	-0.0687981	0.0812347	-0.00820102	5134	0.00820102	7003	0.0572302	-0.00884574	0.0505742	0.0469765	0.0390371	0.0369945	10291	-0.0369945	1846	0.0388724	-0.167785	-0.00282134	-0.0782679	-0.208906	-0.0837815	2200	0.0837815	9937
	Aifm1	-0.073919	-0.0976931	-0.0842186	-0.0727358	-0.00791246	-0.0672958	2105	0.0672958	10032	-0.0448176	0.0643024	0.0112472	-0.0445453	0.0974587	0.0167291	7546	-0.0167291	4591	-0.00976226	-0.130808	-0.0316156	-0.0222682	-0.075091	-0.053909	2878	0.053909	9259	0.0140384	-0.120279	-0.101118	-0.00882838	-0.169799	-0.0771973	2404	0.0771973	9733
	Aifm2	0.0699325	0.00843072	-0.0122578	-0.0278898	-0.123004	-0.0169577	6269	0.0169577	5868	-0.0684193	-0.174136	-0.0781604	-0.0473348	-0.167753	-0.107161	1040	0.107161	11097	0.112384	0.205377	0.0950052	0.0835419	0.157669	0.130795	11644	-0.130795	493	0.0810464	0.139181	0.014737	-0.0520583	0.0963471	0.0558506	10143	-0.0558506	1994
	Aifm3	0.0254649	-0.00641643	-0.00381393	-0.0321003	-0.00135475	-0.00364411	8122	0.00364411	4015	0.0354685	0.070124	0.0400916	-0.00947711	0.0976136	0.0467641	9596	-0.0467641	2541	-0.00972205	-0.0557343	-0.00895881	0.0156747	-0.0483994	-0.021428	5726	0.021428	6411	-0.0265239	-0.10311	-0.0734038	-0.0620191	-0.208249	-0.0946612	1911	0.0946612	10226
	Aig1	0.00975119	0.0277656	-0.0313066	-0.0371308	0.0736368	0.00854325	9513	-0.00854325	2624	-0.00183915	0.15604	0.0337692	-0.0188213	0.150876	0.064005	10260	-0.064005	1877	0.0489979	-0.122588	0.0305167	0.111363	-0.167266	-0.0197953	5904	0.0197953	6233	-0.0345457	-0.17993	-0.146474	-0.147431	-0.127984	-0.127273	1275	0.127273	10862
	Aim1	-0.00336003	-0.0493296	-0.0332393	-0.00543617	-0.0400563	-0.0262843	5091	0.0262843	7046	-0.0119932	0.013418	-0.012116	0.00115714	0.0762132	0.0133358	7233	-0.0133358	4904	-0.038949	-0.107316	-0.0460636	-0.125996	-0.153742	-0.0944134	1249	0.0944134	10888	0.0479386	-0.0066548	0.0226245	0.122307	-0.0611481	0.0250134	8883	-0.0250134	3254
	Aim1l	0.00921363	-0.00388021	0.00420258	-0.0300399	0.0666101	0.00922125	9569	-0.00922125	2568	-0.00195508	0.0816922	0.0208677	-0.0134885	0.119722	0.0413677	9342	-0.0413677	2795	-0.027722	-0.0944954	-0.017973	-0.0588162	-0.154816	-0.0707646	2028	0.0707646	10109	0.0392441	-0.0802159	-0.0212283	0.0247718	-0.063145	-0.0201146	5512	0.0201146	6625
	Aim2	0.0571095	-0.0186942	-0.0291448	-0.0621212	0.000251594	-0.0105198	7171	0.0105198	4966	0.026567	0.0524612	-0.00606601	-0.0584824	0.054274	0.0137508	7273	-0.0137508	4864	0.0265584	-0.0339724	-0.0101547	-0.028326	-0.0761727	-0.0244135	5378	0.0244135	6759	-0.0101995	-0.102059	-0.0208845	0.0233662	-0.0478012	-0.0315156	4717	0.0315156	7420
	Aimp1	-0.0412472	-0.072288	-0.0955181	-0.0195074	-0.067472	-0.0592065	2437	0.0592065	9700	0.101785	0.140496	0.049082	0.0133363	0.0503886	0.0710174	10464	-0.0710174	1673	-0.0487712	-0.179023	-0.0863955	-0.0561543	-0.03146	-0.0803608	1662	0.0803608	10475	-0.185017	-0.185219	-0.137627	-0.0150474	-0.127231	-0.130028	1244	0.130028	10893
	Aimp2	-0.0157283	-0.119433	-0.151072	-0.0698638	-0.179705	-0.10716	1068	0.10716	11069	-0.261362	0.109006	-0.0567489	-0.0893172	-0.277202	-0.115125	952	0.115125	11185	0.149139	-0.217767	-0.05026	-0.0720614	0.194706	0.000751558	8090	-0.000751558	4047	0.330629	-0.104049	-0.0426496	0.125196	0.274486	0.116722	11244	-0.116722	893
	Aip	0.0246226	-0.00641066	-0.0601739	-0.0706997	-0.0347963	-0.0294916	4748	0.0294916	7389	-0.127505	-0.0738358	-0.0902665	-0.104078	0.00295375	-0.0785462	1567	0.0785462	10570	0.15429	0.104683	0.0851766	0.0930893	0.0408557	0.0956189	11411	-0.0956189	726	0.109735	0.0150268	-0.00493425	-0.0308756	-0.0881839	0.000153562	7175	-0.000153562	4962
	Airn	-0.00671163	0.0507806	-0.0214455	-0.013538	0.0338952	0.00859615	9519	-0.00859615	2618	-0.00939154	0.027544	-0.0036346	-0.000530041	0.0851351	0.0198246	7821	-0.0198246	4316	-0.0104917	0.0104635	0.00103249	0.0195342	-0.0934037	-0.014573	6459	0.014573	5678	0.0129623	-0.0389155	-0.0205574	-0.0234602	-0.0934962	-0.0326934	4624	0.0326934	7513
	AK010878	-0.0514787	-0.0863275	-0.0995405	-0.070026	-0.0701666	-0.0755079	1810	0.0755079	10327	-0.0629248	0.0694992	-0.0678113	-0.0675753	-0.0521138	-0.0361852	3127	0.0361852	9010	-0.000922556	-0.125445	0.00695876	-0.0125187	0.00128248	-0.0261289	5206	0.0261289	6931	0.0358736	-0.103476	-0.0154312	0.0382985	0.0382388	-0.00129926	7060	0.00129926	5077
	Ak1	0.0149887	-0.0201579	-0.0393756	0.0112888	-0.197462	-0.0461435	3236	0.0461435	8901	-0.295562	-0.18012	-0.247821	-0.0643157	-0.504159	-0.258396	214	0.258396	11923	0.29225	0.179147	0.236058	0.148798	0.492938	0.269838	11997	-0.269838	140	0.287266	0.1581	0.162179	0.0104261	0.439284	0.211451	11811	-0.211451	326
	Ak2	-0.121051	-0.0309081	-0.119681	-0.0138607	-0.0583309	-0.0687663	2045	0.0687663	10092	-0.00236336	0.205728	0.0379554	0.0343303	-0.0380468	0.0475207	9634	-0.0475207	2503	-0.118263	-0.297429	-0.13141	-0.0924281	-0.00387242	-0.128681	707	0.128681	11430	-0.0288599	-0.152892	-0.0941513	0.000732966	0.067124	-0.0416092	4020	0.0416092	8117
	Ak3	-0.0881184	0.00918906	-0.0413684	-0.0586292	0.0877239	-0.0182406	6072	0.0182406	6065	0.0100059	0.1038	0.0466254	-0.0163468	0.174755	0.063768	10252	-0.063768	1885	-0.0486948	-0.093012	0.00168268	0.0928961	-0.0630415	-0.0220339	5650	0.0220339	6487	-0.096091	-0.147326	-0.152185	-0.173621	-0.263625	-0.16657	847	0.16657	11290
	Ak4	-0.0146234	-0.0803502	-0.0476491	-0.0983858	-0.0326964	-0.054741	2694	0.054741	9443	-0.104547	-0.0649134	-0.0754255	-0.12558	-0.0827031	-0.0906337	1284	0.0906337	10853	0.0794999	0.0216713	0.0316558	0.0248904	0.0552068	0.0425848	10465	-0.0425848	1672	0.0981181	0.0492403	0.0427213	0.115999	0.0894431	0.0791044	10704	-0.0791044	1433
	Ak7	-0.0029145	0.00826831	-0.0187055	-0.0383627	0.0617342	0.00200396	8837	-0.00200396	3300	-0.00761368	0.0374162	0.00406691	-0.0260762	0.0669736	0.0149534	7381	-0.0149534	4756	0.0199088	-0.0237951	-0.00208254	0.00408425	-0.0465854	-0.00969398	6990	0.00969398	5147	-0.00511217	-0.0397778	-0.0298586	-0.0251845	-0.0190214	-0.0237909	5252	0.0237909	6885
	Akap1	0.00881441	-0.0887808	-0.0349819	-0.0496199	-0.0130997	-0.0355336	4126	0.0355336	8011	-0.0907911	-0.0532988	-0.0200627	-0.0614031	-0.118761	-0.0688633	1819	0.0688633	10318	0.0767566	-0.0223062	-0.00222735	-0.00577728	0.128944	0.0350779	10209	-0.0350779	1928	0.103888	0.0248087	-0.00943099	0.0562917	0.0874805	0.0526075	10058	-0.0526075	2079
	Akap10	0.0189107	-0.00358857	-0.00704794	-0.0432831	-0.0664611	-0.020294	5805	0.020294	6332	-0.0201804	0.101176	0.0250626	-0.0321359	0.0561921	0.0260229	8346	-0.0260229	3791	0.031604	-0.0881964	-0.00247142	-0.0223349	-0.084818	-0.0332433	4463	0.0332433	7674	0.0312001	-0.129196	-0.0498364	-0.00288835	-0.0920622	-0.0485566	3620	0.0485566	8517
	Akap11	-0.0669993	-0.0201622	-0.0356718	-0.0583617	-0.112273	-0.0586937	2465	0.0586937	9672	-0.0677582	-0.148233	-0.0340613	-0.0922549	-0.187649	-0.105991	1052	0.105991	11085	0.0143421	0.127133	0.0110533	-0.0439203	0.170521	0.0558259	10799	-0.0558259	1338	0.0249688	0.119694	-0.000257726	0.119562	0.182264	0.0892464	10909	-0.0892464	1228
	Akap12	-0.0976198	-0.0459469	-0.0507887	0.00670547	-0.0304392	-0.0436178	3421	0.0436178	8716	-0.0915473	-0.153814	-0.0369579	-0.0120205	-0.0423583	-0.0673396	1872	0.0673396	10265	-0.0266335	0.122749	-0.00450964	0.00139262	0.0541204	0.0294238	9980	-0.0294238	2157	0.068615	0.136332	0.0189539	0.0478062	0.0179424	0.0579299	10197	-0.0579299	1940
	Akap13	0.0188749	-0.0317112	-0.0536923	-0.0557279	-0.0416453	-0.0327803	4397	0.0327803	7740	0.0151136	0.0211836	0.000644267	-0.0591393	0.0862337	0.0128072	7191	-0.0128072	4946	0.00490138	-0.018642	0.0190993	0.0404286	-0.083198	-0.00748214	7208	0.00748214	4929	-0.0162685	-0.0837123	-0.0937444	-0.0157317	-0.158272	-0.0735458	2544	0.0735458	9593
	Akap17b	0.00921635	-0.0440895	-0.0229331	-0.00333979	0.0141991	-0.00938938	7329	0.00938938	4808	0.0252844	-0.0202258	0.00898054	0.0030127	0.0311089	0.00963215	6880	-0.00963215	5257	0.00262777	0.00109801	-0.00310524	0.0137873	0.00475324	0.00383221	8388	-0.00383221	3749	-0.0422582	-0.0233282	-0.0387864	-0.0204966	-0.0465109	-0.034276	4498	0.034276	7639
	Akap2	0.04604	-0.0255572	0.0344053	0.00524707	-0.287888	-0.0455507	3286	0.0455507	8851	-0.249377	-0.193378	-0.0889827	-0.0485738	-0.550633	-0.226189	289	0.226189	11848	0.217463	0.162454	0.0577419	-0.0450645	0.455407	0.1696	11825	-0.1696	312	0.303599	0.197301	0.128488	0.154609	0.50866	0.258531	11938	-0.258531	199
	Akap5	0.015975	-0.0315678	0.0111389	-0.0230168	-0.0160993	-0.00871401	7433	0.00871401	4704	-0.022092	-0.0232047	-0.0177453	-0.0398886	-0.0663722	-0.0338605	3270	0.0338605	8867	0.0122154	0.0139932	0.0238391	0.020614	0.0663722	0.0274068	9889	-0.0274068	2248	0.0457336	0.0141115	0.0160025	0.0309565	0.0659063	0.0345421	9353	-0.0345421	2784
	Akap6	-0.0373022	-0.00610248	-0.00698017	0.0248823	0.0138959	-0.00232132	8296	0.00232132	3841	-0.00318082	-0.0491366	0.000783844	0.0264792	0.0192492	-0.00116103	5814	0.00116103	6323	-0.0373478	0.0372455	-0.0147697	0.00442875	-0.0210716	-0.00630298	7344	0.00630298	4793	-0.00373803	0.0483102	0.00644616	-0.0113312	0.0222106	0.0123796	8073	-0.0123796	4064
	Akap7	-0.0135736	-0.0158651	-0.0137283	-0.042774	-0.0507901	-0.0273462	4980	0.0273462	7157	-0.031671	-0.287391	-0.0722329	-0.0625706	-0.0181197	-0.094397	1221	0.094397	10916	0.00287744	0.265945	0.0585764	0.00978541	0.033615	0.0741599	11157	-0.0741599	980	0.0330665	0.264201	0.053824	0.0472628	-0.0230745	0.075056	10613	-0.075056	1524
	Akap8	-0.0824978	-0.0536702	-0.0529188	-0.0722401	0.00622355	-0.0510207	2919	0.0510207	9218	-0.112254	0.0847823	-0.033652	-0.0746593	-0.0231709	-0.0317907	3374	0.0317907	8763	0.0185954	-0.119925	-0.00092927	-0.0588246	0.0122326	-0.0297702	4818	0.0297702	7319	0.0912478	-0.108975	-0.0165457	0.0786094	0.039824	0.016832	8372	-0.016832	3765
	Akap8l	0.0573002	0.0181548	0.0441608	-0.00484263	-0.000369473	0.0228807	10505	-0.0228807	1632	-0.0785701	0.0634882	-0.0199826	-0.0190085	-0.0674605	-0.0243067	3838	0.0243067	8299	0.110578	-0.0363909	0.0228707	-0.0154442	0.0963359	0.0355898	10227	-0.0355898	1910	0.112396	-0.075364	0.056762	0.0481094	0.0547636	0.0393334	9569	-0.0393334	2568
	Akap9	0.054879	0.0389924	-0.015117	-0.0119312	0.069812	0.027327	10682	-0.027327	1455	0.147032	0.255887	0.0659271	0.0223102	0.174138	0.133059	11429	-0.133059	708	-0.00788094	-0.167011	0.0195557	0.0967875	-0.108089	-0.0333275	4454	0.0333275	7683	-0.20315	-0.324235	-0.167039	-0.181083	-0.225793	-0.22026	500	0.22026	11637
	Akirin1	0.072089	0.0283016	-0.0387561	0.00283156	0.0803064	0.0289545	10731	-0.0289545	1406	-0.0680444	0.129048	0.00765909	0.0114836	0.00567974	0.0171652	7588	-0.0171652	4549	0.131904	-0.0807179	0.02798	-0.0182619	0.0439748	0.0209757	9609	-0.0209757	2528	0.0739598	-0.151496	-0.098336	-0.00602657	0.0149905	-0.0333817	4566	0.0333817	7571
	Akirin2	0.062711	-0.00498601	-0.0857483	0.0202463	0.0826342	0.0149714	10062	-0.0149714	2075	0.101944	0.205132	-0.0255952	0.0378404	0.178747	0.0996137	11027	-0.0996137	1110	-0.0692635	-0.176691	-0.0168055	-0.0572736	-0.176706	-0.0993478	1136	0.0993478	11001	-0.0412734	-0.262349	-0.0486476	0.0379906	-0.0988818	-0.0826323	2231	0.0826323	9906
	Akna	0.00947517	-0.00623518	0.00266067	-0.0133448	0.0683037	0.0121719	9846	-0.0121719	2291	0.00245325	0.0227687	1.62946e-05	-0.0130313	0.102225	0.0228863	8090	-0.0228863	4047	0.0228897	-0.0118099	-0.000342186	-0.0493282	-0.0699469	-0.0217075	5688	0.0217075	6449	-0.014709	-0.041648	0.000594984	0.0458041	-0.0838314	-0.0187578	5641	0.0187578	6496
	Aknad1	0.0239684	0.0208393	0.0160029	0.0282503	-0.0741494	0.00298231	8946	-0.00298231	3191	-0.0378647	-0.144215	-0.0538575	-0.0280047	-0.0119596	-0.0551803	2268	0.0551803	9869	0.0378647	0.141806	0.0512299	0.04943	-0.00159461	0.0557472	10796	-0.0557472	1341	0.0378647	0.143237	0.0486803	0.0261111	-0.0112762	0.0489233	9908	-0.0489233	2229
	Akr1a1	-0.160253	0.0719261	-0.0742497	-0.0275185	-0.0247817	-0.0429754	3468	0.0429754	8669	0.133984	0.260221	0.07508	0.0346807	0.11877	0.124547	11329	-0.124547	808	-0.0973044	-0.162665	-0.0284665	0.204431	-0.0391857	-0.0246383	5362	0.0246383	6775	-0.346443	-0.293265	-0.212734	-0.355218	-0.23455	-0.288442	254	0.288442	11883
	Akr1b10	-0.00665315	-0.0174364	-0.0371337	-0.020934	-0.0278349	-0.0219984	5581	0.0219984	6556	0.0407686	0.0920881	0.0293509	0.00135845	-0.0207154	0.0285701	8552	-0.0285701	3585	-0.0123781	-0.110245	-0.0332375	-0.0281173	0.0276387	-0.0312678	4662	0.0312678	7475	-0.0789852	-0.124326	-0.0736298	-0.00669226	-0.0694235	-0.0706114	2645	0.0706114	9492
	Akr1b3	-0.11635	-0.0198597	-0.306284	-0.130861	0.045228	-0.105625	1094	0.105625	11043	-0.111251	0.0850786	-0.14394	-0.111563	-0.0168264	-0.0597005	2120	0.0597005	10017	0.151915	-0.0530543	-0.011731	0.129197	0.00931866	0.0451291	10546	-0.0451291	1591	-0.0795206	-0.163304	-0.0959011	-0.153754	0.0329794	-0.0919001	1976	0.0919001	10161
	Akr1b8	0.0688468	0.113039	-0.0188991	-0.0397896	0.0620929	0.0370579	10985	-0.0370579	1152	0.0511959	0.229073	0.0267896	0.00491801	0.0386778	0.0701309	10446	-0.0701309	1691	0.0393542	-0.0865181	0.00230208	0.0973823	0.0536246	0.021229	9619	-0.021229	2518	-0.0400456	-0.280322	-0.0793327	-0.198114	-0.138493	-0.147261	1044	0.147261	11093
	Akr1c13	0.0296818	0.0560306	-0.0311106	-0.0302418	0.0531992	0.0155119	10101	-0.0155119	2036	0.0336812	0.0921416	0.0420611	-0.00509619	0.1147	0.0554976	9980	-0.0554976	2157	0.0184415	-0.0135331	0.00828442	0.0511338	-0.0266707	0.00753119	8683	-0.00753119	3454	-0.0389367	-0.124675	-0.134467	-0.102717	-0.195642	-0.119288	1403	0.119288	10734
	Akr1c14	0.0012013	-0.0141694	-0.00462239	-0.0217938	0.00233415	-0.00741003	7604	0.00741003	4533	0.00595191	0.0074695	0.00166138	-0.0238787	-0.0461195	-0.0109831	4899	0.0109831	7238	0.00392373	-0.0104612	0.00392651	-0.0239346	0.0461195	0.0039148	8403	-0.0039148	3734	-0.0139242	-0.0242045	-0.0143486	0.0337098	0.0461195	0.00547041	7580	-0.00547041	4557
	Akr1c18	-0.0205442	-0.012021	NA	-0.0233347	0.00594382	NA	12151	NA	12151	-0.00547544	-0.00479213	NA	-0.0178369	0.011055	NA	12151	NA	12151	-0.0137427	-0.00393182	NA	-0.00765652	0.00452582	NA	12151	NA	12151	-0.00123538	0.00301016	NA	0.0109255	-0.0315732	NA	12151	NA	12151
	Akr1e1	-0.0041708	-0.0527287	-0.051612	-0.0419284	0.0412594	-0.0218361	5603	0.0218361	6534	0.0159186	0.00443629	-0.00474217	-0.0348275	0.106688	0.0174946	7610	-0.0174946	4527	-0.0108822	-0.0721739	-0.0282929	-0.0397288	-0.1141	-0.0530355	2933	0.0530355	9204	-0.0352713	-0.0138327	-0.0406798	0.0310535	-0.0923025	-0.0302066	4807	0.0302066	7330
	Akr7a5	-0.085054	-0.0137217	-0.0873176	-0.0705127	-0.0275878	-0.0568388	2574	0.0568388	9563	0.0328678	0.172598	-0.0585348	-0.0666038	0.144766	0.0450186	9516	-0.0450186	2621	-0.0599761	-0.179396	0.0150562	0.0112646	-0.0968455	-0.0619794	2422	0.0619794	9715	-0.111539	-0.207404	-0.0224067	0.0075106	-0.240655	-0.114899	1481	0.114899	10656
	Akt1	-0.0288367	-0.0610875	-0.10439	-0.116828	0.0151377	-0.0592008	2439	0.0592008	9698	-0.00641999	0.0807549	-0.0555218	-0.114173	0.0625464	-0.00656261	5279	0.00656261	6858	0.0196041	-0.119256	0.0128684	-0.0237381	-0.0625	-0.0346043	4315	0.0346043	7822	-0.0503975	-0.119764	-0.0506192	0.0421224	-0.11419	-0.0585696	3140	0.0585696	8997
	Akt1s1	-0.220405	-0.0357133	-0.132356	-0.0426449	-0.0449295	-0.0952099	1281	0.0952099	10856	-0.0980288	0.196128	-0.0173971	-0.0201432	0.0497209	0.0220559	8027	-0.0220559	4110	-0.0466213	-0.213687	-0.0308216	0.0490244	0.00596391	-0.0472284	3281	0.0472284	8856	-0.0304266	-0.228514	-0.103698	-0.0813766	-0.149213	-0.118646	1413	0.118646	10724
	Akt2	0.000748058	-0.00769943	-0.0565644	-0.0417604	0.0383682	-0.0133816	6758	0.0133816	5379	-0.0486084	0.0731662	-0.0245111	-0.0457689	-0.0349438	-0.0161332	4452	0.0161332	7685	0.0245217	-0.0549146	0.0348146	0.0481312	0.0747105	0.0254527	9797	-0.0254527	2340	0.0591293	-0.118322	-0.0628909	-0.0363129	-0.0102451	-0.0337284	4541	0.0337284	7596
	Akt3	0.0375119	-0.025876	-0.0140026	-0.0138869	0.00554325	-0.00214206	8319	0.00214206	3818	0.0134976	-0.0647004	-0.0307196	-0.00668556	0.0677547	-0.00417064	5531	0.00417064	6606	-0.0146324	0.0353177	-0.00208268	-0.0530739	-0.126512	-0.0321967	4576	0.0321967	7561	0.0399971	0.0502828	0.0375891	0.0405733	-0.0669375	0.020301	8596	-0.020301	3541
	Aktip	0.0915603	0.0396722	0.0348003	0.0148554	0.152581	0.0666939	11557	-0.0666939	580	0.129374	0.234784	0.122509	0.0610008	0.334758	0.176485	11750	-0.176485	387	-0.0718394	-0.185048	-0.0918396	0.0363941	-0.29953	-0.122372	784	0.122372	11353	-0.0561086	-0.280473	-0.0991064	-0.154157	-0.322805	-0.18253	719	0.18253	11418
	Alad	0.0429356	-0.00206505	0.0329353	-0.00329033	0.0389002	0.0218832	10462	-0.0218832	1675	0.10189	0.190132	0.218236	0.0713981	0.157243	0.14778	11565	-0.14778	572	-0.0154755	-0.20989	-0.174897	0.0177647	-0.16187	-0.108874	960	0.108874	11177	-0.124146	-0.196816	-0.200351	-0.190722	-0.183842	-0.179175	750	0.179175	11387
	Alas1	0.0631269	0.0397405	0.00739472	0.0149509	0.00947504	0.0269376	10666	-0.0269376	1471	-0.0629066	0.122493	-0.0028512	0.019234	-0.109998	-0.00680579	5257	0.00680579	6880	0.0883736	-0.122304	0.00518187	0.0385425	0.11236	0.0244307	9747	-0.0244307	2390	0.113065	-0.090316	0.00209648	-0.0612297	0.118163	0.0163557	8342	-0.0163557	3795
	Alas2	0.0130752	0.0108325	-0.00308038	-0.0337884	0.0367173	0.00475126	9147	-0.00475126	2990	0.0201991	0.0608079	0.0204467	-0.0218939	0.074729	0.0308578	8696	-0.0308578	3441	-0.013174	-0.0388984	0.00678043	0.00657985	-0.015304	-0.0108032	6854	0.0108032	5283	-0.0110872	-0.0792689	-0.050581	-0.0317233	-0.130617	-0.0606555	3057	0.0606555	9080
	Alcam	-0.102454	0.0725926	-0.0381596	-0.0974283	0.148797	-0.00333044	8159	0.00333044	3978	0.0830193	0.330234	0.14355	0.0185026	0.373728	0.189807	11812	-0.189807	325	0.0206175	-0.107129	0.00967986	0.228891	-0.195005	-0.0085889	7102	0.0085889	5035	-0.311869	-0.517719	-0.335693	-0.47374	-0.496881	-0.427181	70	0.427181	12067
	Aldh16a1	0.00239294	-0.0660859	-0.0713599	-0.0508937	-0.049973	-0.0471839	3174	0.0471839	8963	-0.00227254	0.0412546	-0.0165745	-0.041612	0.0381885	0.0037968	6303	-0.0037968	5834	-0.0156784	-0.094415	-0.0244876	-0.0443392	-0.0300416	-0.0417924	3698	0.0417924	8439	0.0215894	-0.0744842	-0.0372934	0.0369936	-0.0878215	-0.0282032	4919	0.0282032	7218
	Aldh18a1	-0.00517104	-0.100969	-0.0945186	-0.0373299	-0.162335	-0.0800648	1674	0.0800648	10463	-0.199337	-0.0463252	-0.069488	-0.0569504	-0.078586	-0.0901373	1298	0.0901373	10839	0.164083	-0.0497734	0.00717316	0.001696	0.0135805	0.0273519	9886	-0.0273519	2251	0.219062	0.0341418	0.00705353	0.0622872	0.0528654	0.0750819	10614	-0.0750819	1523
	Aldh1a1	-0.0623515	-0.105991	-0.0840286	-0.0180235	-0.086065	-0.0712919	1958	0.0712919	10179	-0.0483042	-0.040295	-0.0326055	-0.0276446	-0.105967	-0.0509632	2437	0.0509632	9700	0.0134743	-0.00374398	-0.0217587	0.0182035	0.0924336	0.0197217	9554	-0.0197217	2583	0.0139466	0.0032512	-0.0132014	-0.00293878	0.0908324	0.018378	8484	-0.018378	3653
	Aldh1a3	-0.211784	-0.0386598	-0.0374675	0.0708048	0.265114	0.00960158	9606	-0.00960158	2531	0.0662817	0.247692	0.107805	0.107938	0.51173	0.208289	11868	-0.208289	269	-0.369805	-0.419418	-0.303584	-0.428641	-0.684174	-0.441124	33	0.441124	12104	-0.0220274	-0.114456	0.0449328	0.343499	-0.213867	0.00761643	7745	-0.00761643	4392
	Aldh1a7	-0.0544709	-0.0434128	-0.0876011	-0.00807976	0.0545584	-0.0278012	4927	0.0278012	7210	-0.0180122	0.0147188	-0.0187797	0.0013951	0.060823	0.00802899	6739	-0.00802899	5398	0.000146284	-0.0344151	-0.0217172	0.025564	0.00432823	-0.00521876	7452	0.00521876	4685	-0.0259736	-0.0429499	-0.053332	-0.0456172	-0.0793888	-0.0494523	3574	0.0494523	8563
	Aldh1b1	0.0239698	-0.0013804	-0.0415989	-0.0247182	0.0373117	-0.00128319	8452	0.00128319	3685	0.00320368	0.0106988	-0.0120786	-0.0202409	0.0835098	0.0130186	7204	-0.0130186	4933	-0.00561733	-0.00548904	0.00118517	-0.0126221	-0.121249	-0.0287585	4929	0.0287585	7208	0.0366613	-0.022296	-0.0259241	0.00534658	-0.0374289	-0.00872821	6471	0.00872821	5666
	Aldh1l1	0.0145031	0.017116	-0.0130158	-0.00357828	0.00189476	0.00338396	8997	-0.00338396	3140	0.0117677	0.0219213	0.0154831	0.0035437	0.0465448	0.0198521	7830	-0.0198521	4307	0.0255599	0.0132621	0.00807517	0.0228729	-0.00077644	0.0137987	9150	-0.0137987	2987	-0.0286954	-0.0492774	-0.0541037	-0.0400309	-0.106435	-0.0557084	3287	0.0557084	8850
	Aldh1l2	-0.0125135	-0.0386504	0.00565578	-0.00975034	-0.0653741	-0.0241265	5324	0.0241265	6813	-0.0835813	-0.0239067	-0.00871153	-0.0444681	-0.0100598	-0.0341455	3252	0.0341455	8885	0.0597964	0.00472298	0.00523134	0.0330287	-0.000990057	0.0203579	9587	-0.0203579	2550	0.0804254	0.0310433	0.0136105	0.0798031	0.0099279	0.042962	9687	-0.042962	2450
	Aldh2	-0.116237	-0.0824569	0.0399171	0.014039	-0.209491	-0.0708456	1973	0.0708456	10164	-0.368789	-0.457581	-0.293804	-0.105425	-0.566204	-0.358361	96	0.358361	12041	0.127805	0.344239	0.147683	-0.00716775	0.500892	0.22269	11934	-0.22269	203	0.408666	0.50977	0.43793	0.248842	0.556743	0.43239	12102	-0.43239	35
	Aldh3a1	0.00920663	-0.0108602	-0.0492105	-0.0411727	-0.174575	-0.0533224	2783	0.0533224	9354	0.0300762	0.0148981	-0.000348675	-0.0286077	0.00789275	0.00478213	6397	-0.00478213	5740	-0.00502866	-0.0185296	-0.0138141	0.00602271	-0.0786679	-0.0220035	5653	0.0220035	6484	-0.0432049	-0.0268892	-0.0581069	-0.029143	-0.140055	-0.0594798	3110	0.0594798	9027
	Aldh3a2	0.0758941	0.0680682	0.00264028	-0.0512055	0.0883139	0.0367422	10974	-0.0367422	1163	0.0361492	0.16226	0.0775562	-0.0182339	0.213926	0.0943316	10934	-0.0943316	1203	0.112607	-0.0310944	0.0554793	0.1098	-0.0516159	0.0390352	10355	-0.0390352	1782	-0.0756205	-0.252805	-0.207111	-0.176523	-0.367961	-0.216004	517	0.216004	11620
	Aldh3b1	0.0832347	0.141047	0.0115269	-0.0113713	0.0218428	0.0492559	11279	-0.0492559	858	0.0949676	0.162544	0.128204	0.0239892	0.172278	0.116397	11241	-0.116397	896	0.0442013	-0.00792165	0.0287426	0.0809643	-0.0747444	0.0142484	9185	-0.0142484	2952	-0.119011	-0.195534	-0.256712	-0.156679	-0.324367	-0.210461	541	0.210461	11596
	Aldh3b2	0.0457029	0.0174029	-0.032706	-0.0529212	0.0616816	0.00783203	9447	-0.00783203	2690	0.0613564	0.122347	0.0511393	-0.0209182	0.154705	0.0737259	10531	-0.0737259	1606	0.0306765	-0.0977394	0.00748265	0.0629279	-0.0642923	-0.0121889	6712	0.0121889	5425	-0.0864198	-0.145665	-0.153865	-0.130331	-0.225575	-0.148371	1026	0.148371	11111
	Aldh4a1	-0.0122739	-0.0253097	-0.0152617	-0.0351214	-0.0603607	-0.0296655	4730	0.0296655	7407	-0.0405109	-0.156138	-0.0471051	-0.0473488	0.00356954	-0.0575066	2189	0.0575066	9948	0.0314973	0.117676	0.0227695	-0.0149004	0.0102323	0.0334549	10157	-0.0334549	1980	0.0116593	0.136307	0.0323689	0.0437416	-0.0676838	0.0312786	9214	-0.0312786	2923
	Aldh5a1	-0.0444413	-0.0718851	-0.0614607	-0.0532743	0.0259745	-0.0410174	3626	0.0410174	8511	-0.000965363	0.063957	-0.00226171	-0.0408712	0.0483885	0.0136495	7261	-0.0136495	4876	-0.034911	-0.12157	-0.012525	-0.0266162	-0.05381	-0.0498864	3116	0.0498864	9021	-0.0284919	-0.0987532	-0.064426	0.00659644	-0.0827036	-0.0535557	3394	0.0535557	8743
	Aldh6a1	0.0331339	-0.0367111	-0.0027039	0.0151827	0.0977198	0.0213243	10430	-0.0213243	1707	0.0035558	0.00958908	0.00702642	0.00861216	0.0272566	0.011208	7044	-0.011208	5093	0.0178833	-0.0565414	0.0166057	-0.0071994	0.0239871	-0.00105295	7910	0.00105295	4227	0.014843	-0.0131302	-0.013173	0.0157881	-0.0214794	-0.00343029	6878	0.00343029	5259
	Aldh7a1	-0.0453482	0.0245325	-0.0879492	-0.0409212	0.0142521	-0.0270868	5001	0.0270868	7136	-0.0462136	-0.0156752	-0.0653106	-0.0475374	-0.0782739	-0.0506021	2454	0.0506021	9683	0.0272904	0.00564313	0.00189227	-0.0480856	0.0879239	0.0149328	9230	-0.0149328	2907	0.00281684	0.0335319	0.00309421	0.073265	0.0704487	0.0366313	9449	-0.0366313	2688
	Aldh9a1	0.00887162	0.0183395	-0.0676159	-0.0802185	-0.0851515	-0.041155	3615	0.041155	8522	-0.0179934	0.00936318	-0.0552935	-0.0841156	-0.0641692	-0.0424417	2796	0.0424417	9341	0.0212289	-0.0152412	0.0269969	0.00717915	0.0563047	0.0192937	9529	-0.0192937	2608	0.00799648	-0.0112403	-0.0270257	0.00947218	-0.0602184	-0.0162031	5827	0.0162031	6310
	Aldoa	-0.210756	0.252352	0.14297	0.1449	-0.0746955	0.0509541	11313	-0.0509541	824	-0.185278	-0.0162135	0.0745399	0.152816	-0.355619	-0.065951	1908	0.065951	10229	0.182059	0.265271	0.154967	0.431301	0.482563	0.303232	12035	-0.303232	102	-0.0882291	0.0292978	-0.115635	-0.506093	0.283898	-0.0793523	2336	0.0793523	9801
	Aldoc	-0.225353	0.137008	0.22191	0.128719	0.300666	0.11259	11878	-0.11259	259	0.0640546	0.425386	0.440201	0.184515	0.476486	0.318129	12068	-0.318129	69	-0.360138	-0.525966	-0.538492	-0.452981	-0.524687	-0.480453	21	0.480453	12116	-0.0600288	-0.190855	0.0235227	0.317898	-0.230706	-0.0280338	4931	0.0280338	7206
	Alg1	0.0266931	0.0056806	-0.0338564	-0.0299654	-0.00574506	-0.00743862	7601	0.00743862	4536	-0.0193802	0.0827385	0.0169548	-0.0317121	0.0836422	0.0264486	8377	-0.0264486	3760	0.030823	-0.0724383	-0.0231478	0.0401182	-0.0331459	-0.0115582	6781	0.0115582	5356	0.0502358	-0.111169	-0.0506472	-0.037644	-0.176003	-0.0650454	2856	0.0650454	9281
	Alg10b	0.00502865	-0.0331898	-0.0351093	-0.0346629	0.0107267	-0.0174413	6198	0.0174413	5939	0.0201527	0.0202531	-0.00802734	-0.0182431	0.005578	0.00394267	6322	-0.00394267	5815	-0.0231797	-0.0412404	-0.0182315	-0.0196098	-0.0416418	-0.0287806	4924	0.0287806	7213	-0.00250411	-0.0346707	-0.00835978	-0.00978513	-0.000777707	-0.0112195	6258	0.0112195	5879
	Alg11	0.0158821	-0.0285994	-0.00744772	-0.00532027	-0.0647738	-0.0180518	6109	0.0180518	6028	-0.134317	0.0696713	0.00250257	0.00261436	-0.0234383	-0.0165933	4409	0.0165933	7728	0.105902	-0.0903497	0.00374218	-0.0117095	0.0101952	0.00355609	8359	-0.00355609	3778	0.171127	-0.0683322	-0.0194692	0.000451997	0.00677331	0.0181102	8466	-0.0181102	3671
	Alg12	0.019215	-0.0274447	-0.00706861	-0.0374967	-0.0235062	-0.0152602	6518	0.0152602	5619	-0.00918652	0.0276648	-0.00158917	-0.0196473	-0.00257846	-0.00106733	5821	0.00106733	6316	0.00551364	-0.0405097	0.0160217	-0.00865434	-0.00849393	-0.00722451	7240	0.00722451	4897	0.031805	-0.0588326	-0.0228298	-0.0216586	-0.0383943	-0.0219821	5378	0.0219821	6759
	Alg13	-0.00171246	-0.0968264	-0.0845566	-0.0351879	-0.0789164	-0.0594399	2425	0.0594399	9712	-0.0450059	0.0507029	-0.0270625	-0.0196375	-0.0281026	-0.0138211	4642	0.0138211	7495	-0.00811513	-0.139211	-0.0506744	-0.129354	-0.0346697	-0.0724049	1958	0.0724049	10179	0.0853153	-0.0594288	-0.00680516	0.119533	-0.00294744	0.0271334	8997	-0.0271334	3140
	Alg14	0.0746075	0.0286298	-0.0126731	-0.00218267	-0.00462301	0.0167517	10177	-0.0167517	1960	0.0795427	0.161533	0.0989188	0.0388616	0.178789	0.111529	11179	-0.111529	958	0.0406757	-0.0787043	0.0371897	0.167796	-0.0750757	0.0183762	9462	-0.0183762	2675	-0.0920375	-0.250398	-0.237715	-0.263072	-0.328818	-0.234408	420	0.234408	11717
	Alg2	-0.0159715	-0.02088	-0.0159757	-0.00337934	-0.0465466	-0.0205507	5771	0.0205507	6366	-0.0838825	0.041274	-0.00252135	-0.00466287	-0.0143763	-0.0128338	4728	0.0128338	7409	0.0568337	-0.0463002	0.0162376	-0.0261383	0.0572594	0.0115784	8993	-0.0115784	3144	0.0723699	-0.0522855	-0.0357155	0.0400923	-0.0404986	-0.00320749	6902	0.00320749	5235
	Alg3	0.0124204	-0.0171972	-0.110821	-0.0488938	-0.0255508	-0.0380085	3886	0.0380085	8251	-0.0684032	0.0334312	-0.0208704	-0.0576843	0.0229861	-0.0181081	4280	0.0181081	7857	0.0688722	-0.0361468	-0.00557264	-0.00224059	-0.0332423	-0.00166602	7842	0.00166602	4295	0.0739502	-0.0589324	-0.101098	0.0300251	-0.011668	-0.0135447	6065	0.0135447	6072
	Alg5	0.0549727	-0.0526017	-0.0447346	-0.00134678	-0.0724743	-0.0232369	5436	0.0232369	6701	-0.0206553	0.180909	0.0170944	-0.00339805	-0.0989143	0.0150072	7388	-0.0150072	4749	0.0203409	-0.259235	-0.048465	-0.0506025	0.0513691	-0.0573185	2680	0.0573185	9457	0.0952607	-0.1537	-0.049039	0.0614974	0.11008	0.0128198	8109	-0.0128198	4028
	Alg6	0.0189284	-0.0836908	-0.048458	-0.0446044	-0.0539608	-0.0423571	3508	0.0423571	8629	-0.0267574	0.0382626	-0.00856326	-0.0251417	0.05248	0.00605605	6536	-0.00605605	5601	0.0124508	-0.101166	-0.0194394	-0.0504483	-0.0723166	-0.0461839	3367	0.0461839	8770	0.057699	-0.0780513	-0.0377399	0.0301282	-0.109651	-0.0275229	4966	0.0275229	7171
	Alg8	-0.0030055	-0.118364	-0.0693032	-0.0513214	-0.00128315	-0.0486554	3083	0.0486554	9054	0.00184967	0.0612951	0.031975	-0.0307267	0.0760341	0.0280855	8523	-0.0280855	3614	-0.0303728	-0.142404	-0.0554269	-0.0448089	-0.0510211	-0.0648067	2308	0.0648067	9829	0.0183675	-0.115332	-0.0995306	0.0168082	-0.0991832	-0.055774	3284	0.055774	8853
	Alg9	0.00837115	-0.0533892	-0.0602634	-0.0562077	-0.0652046	-0.0453388	3302	0.0453388	8835	0.0152912	0.0675076	0.00672741	-0.0488151	0.030746	0.0142914	7316	-0.0142914	4821	-0.0398541	-0.117141	-0.0360509	-0.017809	-0.0579924	-0.0537695	2889	0.0537695	9248	0.0288033	-0.0795241	-0.0548563	0.00421433	-0.0693672	-0.034146	4509	0.034146	7628
	Alkbh1	0.0376573	-0.0784213	-0.104565	-0.0101269	-0.136771	-0.0584455	2475	0.0584455	9662	-0.163916	0.150068	-0.0442221	-0.040036	-0.141789	-0.0479789	2551	0.0479789	9586	0.135456	-0.192558	-0.017757	-0.148657	0.100551	-0.0245928	5367	0.0245928	6770	0.237716	-0.151596	-0.0256267	0.218941	0.137644	0.0834157	10805	-0.0834157	1332
	Alkbh2	0.0323717	-0.0287703	-0.0519069	-0.0687245	-0.00325802	-0.0240576	5334	0.0240576	6803	0.0121369	0.0250681	0.00923062	-0.0595476	0.133826	0.0241429	8179	-0.0241429	3958	-0.00636867	-0.0609144	-0.0226164	-0.0337125	-0.140103	-0.052743	2948	0.052743	9189	0.0166343	-0.0373688	-0.0642028	0.0310916	-0.173386	-0.0454464	3790	0.0454464	8347
	Alkbh3	0.0204797	-0.00694892	-0.0445739	-0.0444632	0.0251076	-0.0100797	7241	0.0100797	4896	0.017083	0.106019	0.0192475	-0.018554	0.0851707	0.0417933	9359	-0.0417933	2778	-0.0244141	-0.1335	-0.0483682	-0.0514736	-0.0642101	-0.0643931	2320	0.0643931	9817	0.0195513	-0.0955811	-0.0421686	0.00780394	-0.0785508	-0.0377891	4250	0.0377891	7887
	Alkbh4	0.0101618	-0.0574316	-0.0382666	-0.0568861	-0.0379895	-0.0360824	4086	0.0360824	8051	-0.0830195	0.0456259	-0.00912936	-0.050105	-0.06683	-0.0326916	3321	0.0326916	8816	0.068173	-0.0791125	-0.00236852	-0.0474031	0.0308883	-0.00596457	7383	0.00596457	4754	0.0988681	-0.0618838	-0.0295671	0.0601579	0.063238	0.0261626	8946	-0.0261626	3191
	Alkbh5	-0.0226617	-0.0457714	-0.0296573	-0.0204899	-0.0418392	-0.0320839	4472	0.0320839	7665	-0.14461	0.0475637	-0.0234177	-0.045149	0.0397828	-0.0251661	3798	0.0251661	8339	0.0607923	-0.0698929	-0.00797109	-0.00998566	-0.0697144	-0.0193544	5940	0.0193544	6197	0.179809	-0.0801605	0.00530948	0.0573997	-0.0664139	0.0191888	8525	-0.0191888	3612
	Alkbh6	0.0096557	0.00734048	-0.0561067	-0.0132891	0.0250047	-0.00547899	7883	0.00547899	4254	0.0435394	0.143552	0.0504986	0.00848184	0.168696	0.0829536	10721	-0.0829536	1416	-0.0149597	-0.132516	-0.023573	0.0378708	-0.117688	-0.0501733	3099	0.0501733	9038	-0.0573787	-0.176068	-0.149348	-0.0896498	-0.250439	-0.144577	1070	0.144577	11067
	Alkbh7	-0.02434	-0.0743699	-0.103527	-0.0477536	-0.0219419	-0.0543864	2720	0.0543864	9417	-0.0502547	0.0630369	-0.00356724	-0.0209959	0.0899066	0.0156251	7448	-0.0156251	4689	0.0118485	-0.12385	-0.0435148	-0.00273011	-0.062364	-0.0441222	3521	0.0441222	8616	0.0500905	-0.0950451	-0.0835671	-0.0368065	-0.17504	-0.0680737	2734	0.0680737	9403
	Alkbh8	-0.000387079	-0.061068	-0.0527938	-0.0570009	-0.0712445	-0.0484989	3098	0.0484989	9039	-0.0607368	0.033728	-0.0192982	-0.0476686	-0.0511427	-0.0290237	3542	0.0290237	8595	0.0309446	-0.0688786	-0.016046	-0.0350573	0.0194449	-0.0139185	6528	0.0139185	5609	0.0841455	-0.0685409	-0.0178981	0.038141	0.0170128	0.0105721	7950	-0.0105721	4187
	Alms1	-0.00748659	-0.0663715	-0.0266848	-0.0854673	-0.0227579	-0.0417536	3561	0.0417536	8576	-0.00540698	0.0293037	-0.00765186	-0.0693997	0.0309964	-0.00443168	5505	0.00443168	6632	-0.00385069	-0.065615	-0.00949978	-0.0511747	-0.0614252	-0.0383131	3995	0.0383131	8142	-0.00514923	-0.070425	-0.0189878	0.0409612	-0.0402644	-0.018773	5639	0.018773	6498
	Alox12	-0.0249944	-0.073459	-0.06317	-0.045915	-0.0398939	-0.0494865	3024	0.0494865	9113	-0.023593	0.00225328	-0.028112	-0.0263833	-0.0245602	-0.020079	4122	0.020079	8015	0.0292641	-0.0416685	0.00305506	0.0622412	0.0370511	0.0179886	9442	-0.0179886	2695	-0.0126903	-0.0335968	-0.0255545	-0.0979198	0.00222121	-0.033508	4556	0.033508	7581
	Alox12e	0.00910573	-0.169141	-0.0554823	-0.0227704	0.0206573	-0.0435262	3426	0.0435262	8711	0.0686448	0.0515673	-0.011131	-0.0168039	0.0878782	0.0360311	9060	-0.0360311	3077	-0.104799	-0.201806	-0.0661976	-0.0206371	-0.144865	-0.107661	990	0.107661	11147	-0.00578284	-0.0959951	9.2959e-05	0.0110166	-0.0589699	-0.0299277	4825	0.0299277	7312
	Alox15	0.0912141	-0.0890459	-0.0202949	-0.0463633	0.217479	0.0305978	10787	-0.0305978	1350	0.127015	0.160061	0.0389344	0.00206656	0.32008	0.129631	11391	-0.129631	746	0.0471246	-0.238374	0.00332104	0.107162	-0.048851	-0.0259234	5226	0.0259234	6911	-0.165496	-0.204495	-0.108548	-0.207016	-0.462216	-0.229554	444	0.229554	11693
	Alox5ap	0.0278992	-0.0300071	-0.0691234	-0.0704701	-0.00930636	-0.0302016	4664	0.0302016	7473	0.0403132	0.0144227	-0.0242684	-0.0650714	-0.0110009	-0.00912094	5056	0.00912094	7081	0.00323996	-0.0502054	-0.0417443	-0.0264394	-0.0048229	-0.0239944	5419	0.0239944	6718	-0.0393711	-0.0138316	-0.0116591	0.0362802	0.0300888	0.000301435	7187	-0.000301435	4950
	Alox8	0.0472899	-0.0253751	-0.0303309	-0.00348185	-0.056261	-0.0136318	6723	0.0136318	5414	0.0338908	-0.0231187	-0.0273006	-0.0194514	-0.00587561	-0.00837113	5121	0.00837113	7016	-0.0261573	0.0121984	0.0045978	0.0066027	-0.010222	-0.00259609	7741	0.00259609	4396	0.0189924	0.0130547	0.0144111	0.0268227	-0.0192366	0.0108089	7968	-0.0108089	4169
	Aloxe3	0.0522626	0.051256	0.0190376	0.0457791	0.169529	0.0675729	11564	-0.0675729	573	0.0223708	0.0708414	0.0112857	0.0440576	0.175982	0.0649075	10286	-0.0649075	1851	-0.0295398	-0.0605729	-0.00832922	-0.114647	-0.171019	-0.0768216	1782	0.0768216	10355	0.0548313	-0.0307477	0.0136846	0.104363	-0.0267914	0.023068	8770	-0.023068	3367
	Alpk1	-0.0211861	-0.00577636	0.00191676	0.00123698	-0.0531202	-0.0153858	6499	0.0153858	5638	-0.0225467	0.00725425	0.00684261	0.0108885	-0.0415459	-0.00782146	5165	0.00782146	6972	0.0185167	0.0116807	0.0150972	-0.0174801	0.0256919	0.0107013	8933	-0.0107013	3204	-0.000378996	-0.0367485	-0.0305852	0.00275286	0.00480113	-0.0120317	6182	0.0120317	5955
	Alpk2	-0.026761	0.00550834	-0.00541276	-8.5428e-05	NA	NA	12152	NA	12152	0.0061169	-0.0103093	0.00392035	-0.00732089	NA	NA	12152	NA	12152	-0.0525188	0.0103093	-0.0114232	-0.0204745	NA	NA	12152	NA	12152	0.00132855	0.0103093	0.00207104	0.0237247	NA	NA	12152	NA	12152
	Alpl	0.0705935	0.00068658	0.0249895	-0.080908	-0.12692	-0.0223118	5554	0.0223118	6583	-0.173432	-0.543019	-0.319846	-0.216799	-0.308998	-0.312419	139	0.312419	11998	0.129402	0.479788	0.228373	-0.0887603	0.202796	0.19032	11877	-0.19032	260	0.285575	0.578997	0.351944	0.391288	0.362122	0.393985	12083	-0.393985	54
	Als2	-0.00923583	-0.00648178	-0.0148474	0.0104305	0.0269549	0.00136406	8756	-0.00136406	3381	-0.034865	-2.91398e-05	-0.0283524	-0.0241955	-0.0179462	-0.0210776	4050	0.0210776	8087	0.00671991	0.00125974	0.0206263	-0.00412754	0.0541838	0.0157324	9293	-0.0157324	2844	0.0409105	-0.0178944	0.00968847	0.0674456	0.0168746	0.0234049	8800	-0.0234049	3337
	Als2cl	0.0542786	0.0383668	0.000896375	0.00171088	0.153269	0.0497043	11292	-0.0497043	845	0.0517454	0.176121	0.0330144	0.0252826	0.262234	0.109679	11155	-0.109679	982	-0.0481809	-0.15625	-0.0351175	-0.128866	-0.245523	-0.122788	776	0.122788	11361	0.0094738	-0.16918	-0.0279807	0.0759848	-0.199073	-0.0621549	2984	0.0621549	9153
	Alyref	-0.175971	-0.147149	-0.200281	-0.158451	-0.111292	-0.158629	459	0.158629	11678	-0.167263	0.113387	-0.0793725	-0.135682	0.0229834	-0.0491892	2509	0.0491892	9628	-0.0272842	-0.229989	-0.0729974	-0.173094	-0.164494	-0.133572	655	0.133572	11482	0.126008	-0.15394	-0.0395146	0.14031	0.028958	0.0203641	8600	-0.0203641	3537
	Alyref2	0.00427974	-0.0262668	-0.0277225	-0.0361005	-0.000925326	-0.0173471	6212	0.0173471	5925	-0.0445165	0.0199893	-0.00819007	-0.0457427	0.0175571	-0.0121806	4787	0.0121806	7350	0.0466877	-0.0319438	0.0172974	0.00449524	-0.0210889	0.00308952	8321	-0.00308952	3816	0.0436897	-0.043421	-0.0416788	0.0153633	-0.012695	-0.00774834	6539	0.00774834	5598
	Amacr	-0.0110814	-0.0486083	-0.0504574	-0.054652	-0.0069729	-0.0343544	4242	0.0343544	7895	-0.0371084	0.0111651	-0.0189283	-0.0526126	-0.0135819	-0.0222132	3968	0.0222132	8169	0.0081659	-0.0510795	-0.00599304	-0.0267845	0.0172514	-0.011688	6768	0.011688	5369	0.0453995	-0.0291712	-0.0231011	0.0488949	-0.00942962	0.0065185	7664	-0.0065185	4473
	Ambra1	0.05423	-0.0215366	-0.0137088	-0.0219342	0.0736449	0.014139	10000	-0.014139	2137	0.0128277	0.0999479	-0.0125164	-0.0222969	0.0193482	0.0194621	7789	-0.0194621	4348	-0.0212243	-0.126209	0.0126036	-0.0258261	0.0170909	-0.028713	4939	0.028713	7198	0.0727456	-0.107594	-0.0145247	0.026677	-0.00852965	-0.00624517	6665	0.00624517	5472
	Amd1	0.111791	0.0303206	-0.00978421	0.0105354	-0.0189701	0.0247786	10584	-0.0247786	1553	0.116672	0.160359	0.0290169	0.00273742	-0.000398118	0.0616774	10191	-0.0616774	1946	0.0488524	-0.112885	0.0781445	0.0974358	-0.0178776	0.0187339	9489	-0.0187339	2648	-0.121337	-0.181483	-0.151867	-0.107366	-0.0340471	-0.11922	1405	0.11922	10732
	Amdhd1	0.0136903	-0.00657377	-0.0303466	-0.0261217	NA	NA	12153	NA	12153	-0.0137078	0.00201012	-0.0559836	-0.0724937	NA	NA	12153	NA	12153	0.0206175	-0.0043547	0.0354277	0.0043626	NA	NA	12153	NA	12153	0.0200906	-0.00977243	0.0393453	0.0923677	NA	NA	12153	NA	12153
	Amdhd2	0.0162517	0.0340922	-0.028298	-0.0270657	0.0354302	0.00608207	9289	-0.00608207	2848	-0.00368896	0.12512	0.0345871	-0.0102201	0.157098	0.0605794	10162	-0.0605794	1975	0.018871	-0.0962622	0.028256	0.0536427	-0.108386	-0.0207757	5788	0.0207757	6349	-0.00679035	-0.144981	-0.136997	-0.0908396	-0.238961	-0.123714	1328	0.123714	10809
	Amfr	0.0957298	0.00790278	-0.0289348	-0.0260329	-0.0363893	0.00245511	8890	-0.00245511	3247	-0.0535002	0.0821327	-0.0445459	-0.0345676	-0.0588503	-0.0218663	3988	0.0218663	8149	0.0699833	-0.0593553	0.0517917	0.00269686	0.0645815	0.0259396	9822	-0.0259396	2315	0.160653	-0.107777	-0.0232184	0.0107552	0.0654778	0.0211782	8655	-0.0211782	3482
	Amhr2	0.0264532	0.0516658	-0.011993	-0.0214338	0.01475	0.0118884	9815	-0.0118884	2322	0.0134416	0.0441022	-0.00979171	-0.0057571	0.0462042	0.0176399	7629	-0.0176399	4508	-0.0256312	-0.058694	0.0031005	-0.149364	-0.0698414	-0.060086	2522	0.060086	9615	0.0239203	0.0270037	0.00474598	0.114223	-0.0254519	0.0288882	9080	-0.0288882	3057
	Amica1	0.0118289	0.00894552	0.0100581	-0.0317451	0.0434225	0.00850196	9509	-0.00850196	2628	0.00465039	0.0372693	0.0218047	-0.0222614	0.0530898	0.0189105	7740	-0.0189105	4397	-0.00506394	-0.0384573	-0.0192665	-0.00772991	-0.00919546	-0.0159426	6310	0.0159426	5827	0.00876631	-0.030312	-0.00767168	-0.000391781	-0.0638477	-0.0186914	5646	0.0186914	6491
	Amigo1	0.0124034	-0.00179874	-0.0133705	-0.0295969	0.017032	-0.00306614	8186	0.00306614	3951	0.00446041	0.083614	0.0221613	-0.0108875	0.0682288	0.0335154	8891	-0.0335154	3246	-0.0086352	-0.0894855	-0.0232671	0.00349572	-0.0625942	-0.0360973	4173	0.0360973	7964	0.0165838	-0.091219	-0.0391174	-0.0443827	-0.103108	-0.0522486	3453	0.0522486	8684
	Amigo2	-0.0186902	-0.0562327	0.0961503	0.0193997	0.0745148	0.0230284	10514	-0.0230284	1623	0.00979978	0.0332839	0.105986	0.0220993	0.119032	0.0580403	10068	-0.0580403	2069	-0.0565442	-0.106208	-0.113993	-0.0784244	-0.107899	-0.0926138	1283	0.0926138	10854	0.0168901	-0.0293151	0.0497359	0.0691163	-0.060661	0.00915323	7849	-0.00915323	4288
	Amigo3	-0.00158784	-0.0390813	-0.00544926	0.0216565	0.00980962	-0.00293046	8204	0.00293046	3933	-0.00641767	0.015437	-0.000392047	0.0264449	-0.0357121	-0.000127964	5918	0.000127964	6219	0.00486822	-0.0411358	-0.0022816	-0.0604916	0.023125	-0.0151832	6400	0.0151832	5737	0.0135682	-0.0298372	-0.00790904	0.0484734	0.0154801	0.00795509	7771	-0.00795509	4366
	Ammecr1	0.00835042	-0.132369	-0.0574144	-0.0820528	-0.0606088	-0.0648189	2214	0.0648189	9923	0.0367985	0.116429	-0.0164044	-0.0445841	0.000130872	0.0184739	7703	-0.0184739	4434	-0.0901045	-0.262642	-0.0400581	-0.160663	-0.0553134	-0.121756	791	0.121756	11346	0.0300263	-0.120998	-0.00709173	0.102117	-0.0149217	-0.00217368	6986	0.00217368	5151
	Ammecr1l	0.0144505	-0.0773876	-0.0171558	-0.0241419	0.00724232	-0.0193985	5918	0.0193985	6219	-0.0354355	0.117023	-0.0105407	-0.0389802	0.0577611	0.0179655	7656	-0.0179655	4481	0.0213368	-0.183526	-0.0224689	-0.12097	-0.0969316	-0.080512	1653	0.080512	10484	0.0607868	-0.135425	0.0104734	0.158912	-0.0266423	0.0136211	8160	-0.0136211	3977
	Amn	-0.015407	-0.0294677	-0.028947	-0.00566416	-0.101086	-0.0361145	4081	0.0361145	8056	-0.00917594	-0.0335541	-0.0253038	-0.033653	-0.0575791	-0.0318532	3368	0.0318532	8769	-0.019576	0.0172427	0.00347688	0.025868	0.0194626	0.00929484	8839	-0.00929484	3298	0.00881577	0.0247718	0.0072825	0.0204395	-0.00492913	0.0112761	7997	-0.0112761	4140
	Amn1	0.110177	0.0551258	0.00332861	-0.0179728	0.141536	0.0584389	11451	-0.0584389	686	0.106172	0.232707	0.0807165	0.0549281	0.20082	0.135069	11460	-0.135069	677	0.0212273	-0.119893	0.00440538	0.0752343	-0.0767343	-0.0191521	5970	0.0191521	6167	-0.0860272	-0.317487	-0.159544	-0.233892	-0.233662	-0.206122	567	0.206122	11570
	Amot	-0.0126197	-0.0532668	-0.017972	-0.0319397	0.0533776	-0.0124841	6890	0.0124841	5247	-0.00541304	0.0429419	-0.00178034	-0.0426835	0.109089	0.0204308	7886	-0.0204308	4251	-0.0156466	-0.128612	-0.0147636	-0.0304574	-0.135246	-0.0649452	2303	0.0649452	9834	0.00564344	-0.0247757	-0.00209386	0.0849058	-0.0532081	0.00209432	7334	-0.00209432	4803
	Amotl1	-0.029861	-0.0941114	-0.0691152	-0.0252716	-0.165488	-0.0767694	1779	0.0767694	10358	-0.240818	-0.49215	-0.185487	-0.14996	-0.27815	-0.269313	191	0.269313	11946	0.0679623	0.403407	0.093027	-0.12603	0.165047	0.120683	11593	-0.120683	544	0.351785	0.483684	0.153926	0.40406	0.357995	0.35029	12041	-0.35029	96
	Amotl2	0.0520582	-0.00289991	-0.0462454	-0.0252645	0.0699555	0.00952078	9601	-0.00952078	2536	0.0501019	-0.00211592	-0.0432974	-0.0228053	0.194839	0.0353445	9016	-0.0353445	3121	-0.0612919	-0.013534	0.0127266	-0.0863112	-0.238558	-0.0773936	1767	0.0773936	10370	0.0290338	-0.0176543	0.00117126	0.101007	-0.10874	0.000963461	7242	-0.000963461	4895
	Ampd1	0.00443496	-0.00849983	-0.00993782	-0.0432437	-0.0191769	-0.0152847	6513	0.0152847	5624	-0.0558372	-0.00282009	-0.0183384	-0.0350027	-0.0533255	-0.0330648	3308	0.0330648	8829	0.0476075	-0.00772814	0.0107176	-0.0214508	0.0627568	0.0183806	9463	-0.0183806	2674	0.0482384	0.00925339	0.00772408	0.016285	0.0358325	0.0234667	8806	-0.0234667	3331
	Ampd2	0.0201858	-0.0572826	-0.0351297	-0.081964	-0.101419	-0.0511218	2913	0.0511218	9224	-0.0802097	-0.0361228	-0.0288295	-0.0937168	-0.0805929	-0.0638943	1974	0.0638943	10163	0.0731575	-0.0127124	0.00308079	-0.0244486	0.0416013	0.0161357	9329	-0.0161357	2808	0.0974655	0.0191757	-0.000115353	0.0829969	0.0269983	0.0453042	9774	-0.0453042	2363
	Ampd3	0.122856	0.0588943	-0.00536823	-0.0287102	0.0725361	0.0440416	11164	-0.0440416	973	0.100753	0.0484431	0.00997591	-0.0108952	0.05832	0.0413193	9337	-0.0413193	2800	0.0639438	0.0367363	0.00857739	-0.0181914	0.0184113	0.0218955	9649	-0.0218955	2488	-0.0965927	-0.106342	-0.0346	-0.0252547	-0.11116	-0.0747899	2495	0.0747899	9642
	Amy1	0.012679	0.00259635	-0.0102713	-0.0120032	-0.0226178	-0.00592339	7825	0.00592339	4312	0.00624252	0.0132437	-0.00305562	-0.0158428	0.00401655	0.000920878	6000	-0.000920878	6137	-0.0140679	-0.00830283	-0.00655892	-0.0209799	-0.00707745	-0.0113974	6799	0.0113974	5338	0.0239969	-0.013893	-0.0052423	0.0134225	-0.0265011	-0.0016434	7033	0.0016434	5104
	Amz1	0.0171586	-0.0135135	-0.0143552	-0.0101738	0.0328392	0.00239104	8882	-0.00239104	3255	0.00595249	0.0274993	-0.00412718	0.00143741	0.0477521	0.0157028	7456	-0.0157028	4681	-0.024535	-0.0367663	-0.00321634	-0.00217557	0.00106123	-0.0131264	6615	0.0131264	5522	0.0313314	-0.0336964	-0.00811724	-0.0161992	-0.0408375	-0.0135038	6068	0.0135038	6069
	Amz2	0.0285772	-0.0180378	-0.0842521	-0.0371178	0.0296383	-0.0162384	6376	0.0162384	5761	0.0236396	0.111838	0.0218976	0.0069607	0.145669	0.0620009	10207	-0.0620009	1930	0.0258152	-0.103076	-0.051599	-0.0784392	-0.113995	-0.0642589	2323	0.0642589	9814	-0.0329463	-0.162823	-0.0958901	-0.00738435	-0.189052	-0.0976191	1831	0.0976191	10306
	Anapc1	-0.00701598	-0.0961335	-0.0813046	-0.0788161	-0.0793078	-0.0685156	2053	0.0685156	10084	-0.0690822	0.0300788	-0.0258011	-0.056689	-0.0186805	-0.0280348	3603	0.0280348	8534	0.0435161	-0.0909342	-0.00809366	-0.0394225	0.00615329	-0.0177562	6118	0.0177562	6019	0.0698044	-0.0848086	-0.0510681	0.0257752	-0.0225549	-0.0125704	6145	0.0125704	5992
	Anapc10	-0.0114703	-0.0734953	-0.0831159	-0.0557545	0.00817544	-0.0431321	3452	0.0431321	8685	-0.0389327	0.0431042	-0.0160498	-0.0271226	0.122224	0.0166447	7539	-0.0166447	4598	9.98772e-05	-0.0912597	-0.0237118	-0.0461744	-0.11137	-0.0544832	2837	0.0544832	9300	0.0480891	-0.0880359	-0.0546321	-0.00283579	-0.141307	-0.0477444	3667	0.0477444	8470
	Anapc11	-0.25725	-0.0382878	-0.220964	-0.104587	-0.152195	-0.154657	496	0.154657	11641	-0.0868056	-0.129908	-0.116455	-0.0992288	0.0292013	-0.0806394	1518	0.0806394	10619	-0.0453244	0.145163	0.00561795	0.0806275	-0.0274419	0.0317285	10082	-0.0317285	2055	-0.127708	0.0345619	-0.0620434	-0.0829632	-0.145839	-0.0767982	2426	0.0767982	9711
	Anapc13	-0.161644	0.0461658	-0.175332	0.00635271	-0.0157004	-0.0600315	2394	0.0600315	9743	0.0922116	0.127034	0.0517341	0.0766823	0.221635	0.113859	11211	-0.113859	926	-0.0677398	-0.0317954	-0.10108	0.175064	-0.113306	-0.0277714	5026	0.0277714	7111	-0.322578	-0.220937	-0.200029	-0.334607	-0.376923	-0.291015	249	0.291015	11888
	Anapc16	-0.05663	-0.0377938	-0.083517	-0.00825962	-0.0344926	-0.0441386	3389	0.0441386	8748	0.000101453	0.0124995	-0.0122946	-0.00681557	0.1369	0.0260781	8352	-0.0260781	3785	-0.0502631	-0.0314677	-0.0480342	0.00932157	-0.169827	-0.058054	2638	0.058054	9499	-0.0251484	-0.0519667	-0.0366101	-0.0131396	-0.171185	-0.05961	3104	0.05961	9033
	Anapc2	0.0185278	-0.030184	-0.0384132	-0.0411298	0.0622741	-0.005785	7841	0.005785	4296	0.040886	0.0486598	-0.0151883	-0.0277205	0.12757	0.0348415	8983	-0.0348415	3154	-0.0472564	-0.0959774	-0.0318858	-0.0713996	-0.115023	-0.0723084	1963	0.0723084	10174	0.00248226	-0.0550791	-8.56567e-06	0.052066	-0.102579	-0.0206237	5474	0.0206237	6663
	Anapc4	-0.0565068	-0.0269426	-0.0541998	-0.0848481	0.0262154	-0.0392564	3773	0.0392564	8364	-0.0652044	0.0793588	-0.0259305	-0.0733421	-0.00281525	-0.0175867	4322	0.0175867	7815	0.0320013	-0.0782991	0.0164409	-0.0120244	0.0358125	-0.00121376	7884	0.00121376	4253	0.0220271	-0.132048	-0.052046	0.00988448	-0.0517987	-0.0407962	4057	0.0407962	8080
	Anapc5	-0.407963	-0.166576	-0.163116	-0.122898	-0.216347	-0.21538	173	0.21538	11964	-0.207616	-0.161725	-0.165589	-0.132291	-0.250006	-0.183445	439	0.183445	11698	-0.14741	0.0166872	-0.0218377	-0.0921649	0.165013	-0.0159424	6311	0.0159424	5826	-0.000261722	0.12965	0.112528	0.137209	0.218596	0.119544	11282	-0.119544	855
	Anapc7	0.0152599	-0.0035029	-0.0534403	-0.0392666	0.00912668	-0.0143646	6623	0.0143646	5514	-0.067047	0.0921546	0.000892793	-0.0301777	-0.0517601	-0.0111875	4883	0.0111875	7254	0.06048	-0.0906636	-0.0136113	0.00261777	0.0917925	0.0101231	8892	-0.0101231	3245	0.0762947	-0.104609	-0.0615826	-0.0146032	-0.0109627	-0.0230925	5306	0.0230925	6831
	Ang	-0.0131894	-0.0270176	-0.0415877	-0.0252806	-0.0755314	-0.0365213	4043	0.0365213	8094	-0.0553429	-0.103756	-0.0774822	-0.0558324	-0.0918938	-0.0768614	1609	0.0768614	10528	0.0457974	0.10054	0.0522879	0.0307719	0.0869537	0.0632702	10962	-0.0632702	1175	0.0435363	0.0841264	0.0425513	0.0440138	0.0345209	0.0497497	9941	-0.0497497	2196
	Angel1	-0.00526082	-0.0458791	-0.0145637	-0.0095244	0.0121931	-0.012607	6862	0.012607	5275	-0.0104501	0.0369887	0.00732636	-0.00976287	0.0781058	0.0204416	7889	-0.0204416	4248	-0.00487694	-0.0715144	-0.0069327	-0.0129874	-0.0274525	-0.0247528	5351	0.0247528	6786	0.00353687	-0.0569187	-0.0226393	0.0113624	-0.0962528	-0.0321823	4667	0.0321823	7470
	Angel2	0.00799563	-0.0465131	-0.0471702	-0.0168814	-0.0408249	-0.0286788	4820	0.0286788	7317	-0.0391348	0.0527102	-0.0179288	-0.0118384	0.0306569	0.00289302	6201	-0.00289302	5936	0.0189094	-0.0747946	-0.00856403	-0.0492025	-0.0195936	-0.026649	5143	0.026649	6994	0.0607301	-0.0961788	-0.0287319	0.0407917	-0.0684878	-0.0183753	5668	0.0183753	6469
	Angpt1	0.0435035	0.0674031	0.108004	0.0615281	0.108811	0.0778498	11670	-0.0778498	467	0.0551713	0.0427384	0.14961	0.0886851	0.152489	0.0977386	10996	-0.0977386	1141	-0.0658914	-0.125235	-0.197548	-0.242899	-0.183868	-0.163088	441	0.163088	11696	0.0220559	0.100597	0.0709993	0.182285	-0.0167909	0.0718292	10536	-0.0718292	1601
	Angpt2	-0.0135643	0.00103935	-0.00340818	-0.0270392	-0.0489773	-0.0183899	6057	0.0183899	6080	-0.0102577	0.0141896	0.00675579	-0.021958	-0.0331451	-0.0088831	5083	0.0088831	7054	0.00673935	-0.0113503	0.000885988	-0.0244885	0.0331451	0.000986337	8120	-0.000986337	4017	-0.00437149	-0.0208673	-0.0117373	0.0103285	0.0322339	0.00111726	7255	-0.00111726	4882
	Angptl1	-0.0255932	-0.00667132	0.0144527	-0.0161756	0.0204273	-0.00271204	8237	0.00271204	3900	-0.0280344	-0.0506367	-0.0423028	-0.0222673	-0.0369605	-0.0360403	3142	0.0360403	8995	0.00488062	0.0475331	0.0420326	0.0354583	0.0338881	0.0327585	10129	-0.0327585	2008	0.0154664	0.0487525	0.0415956	-0.00686563	0.0558019	0.0309501	9190	-0.0309501	2947
	Angptl2	-0.0317336	-0.0197037	-0.0322054	-0.0186983	-0.125536	-0.0455754	3282	0.0455754	8855	-0.0989446	-0.276389	-0.213938	-0.102983	-0.179908	-0.174432	473	0.174432	11664	0.0681148	0.259032	0.160889	0.0540825	0.151007	0.138625	11694	-0.138625	443	0.0585992	0.265397	0.171431	0.126692	0.147539	0.153932	11543	-0.153932	594
	Angptl4	0.145721	0.173762	0.0421384	0.10653	-0.247306	0.0441691	11167	-0.0441691	970	-0.0649523	-0.0707316	-0.250339	-0.00208551	-0.507248	-0.179071	451	0.179071	11686	0.196202	0.136924	0.295377	0.0261868	0.510118	0.232961	11951	-0.232961	186	0.0662319	0.18041	0.211589	0.18112	0.405754	0.209021	11802	-0.209021	335
	Angptl6	-0.000257113	0.00718581	-0.0161423	-0.0606603	0.0939794	0.0048211	9151	-0.0048211	2986	-0.0209399	0.0847367	0.0520675	-0.0361697	0.155657	0.0470704	9615	-0.0470704	2522	0.0276038	-0.052788	0.00850799	0.00361818	-0.0441751	-0.0114466	6796	0.0114466	5341	0.0148246	-0.124048	-0.129302	-0.0414268	-0.21161	-0.0983125	1814	0.0983125	10323
	Ank	0.0280192	-0.0372049	-0.0281994	0.0431445	-0.177844	-0.034417	4233	0.034417	7904	-0.122829	-0.0710354	-0.0547827	0.0263382	-0.292588	-0.102979	1092	0.102979	11045	0.154566	0.0661269	0.0120735	-0.129286	0.267946	0.0742854	11159	-0.0742854	978	0.125554	0.0710084	0.0642215	0.177166	0.279044	0.143399	11473	-0.143399	664
	Ank2	0.00733944	-0.113577	-0.0613406	-0.0540243	-0.122309	-0.0687822	2044	0.0687822	10093	-0.116647	-0.153555	-0.0948905	-0.0799767	-0.160435	-0.121101	865	0.121101	11272	0.0885284	0.104574	0.0527702	0.045079	0.136556	0.0855016	11304	-0.0855016	833	0.151148	0.112327	0.0594034	0.0477756	0.120339	0.0981987	11017	-0.0981987	1120
	Ank3	0.0621834	0.00640143	-0.0330085	-0.0503981	0.0154174	0.000119107	8618	-0.000119107	3519	0.0713301	-0.0885652	0.00833819	-0.0335311	0.0914922	0.00981284	6901	-0.00981284	5236	0.139168	0.154677	0.0364803	0.0500332	-0.0204641	0.0719789	11106	-0.0719789	1031	-0.191167	-0.0104714	-0.104396	-0.0730951	-0.157615	-0.107349	1617	0.107349	10520
	Ankfy1	-0.421967	-0.0370767	-0.061099	-0.0460723	0.0199236	-0.109258	1024	0.109258	11113	-0.229253	0.110307	-0.0120388	-0.0152556	0.113877	-0.00647266	5287	0.00647266	6850	-0.0918041	-0.109638	-0.00716421	-0.052958	-0.0964144	-0.0715958	1983	0.0715958	10154	-0.0189431	-0.167225	-0.056978	0.00639952	-0.133314	-0.0740122	2534	0.0740122	9603
	Ankhd1	0.0210914	-0.0204266	-0.0179358	-0.0432033	0.0216986	-0.00775514	7557	0.00775514	4580	-0.0437063	0.112477	0.00572073	-0.0443325	-0.0644908	-0.00686645	5253	0.00686645	6884	0.0344759	-0.132565	-0.00997161	-0.0738151	0.0307194	-0.0302312	4784	0.0302312	7353	0.0749054	-0.127153	-0.0217497	0.0825651	0.100295	0.0217726	8687	-0.0217726	3450
	Ankib1	-0.00555546	-0.0529616	-0.0345041	-0.0667299	-0.0846429	-0.0488788	3072	0.0488788	9065	-0.0566922	0.0350378	-0.0118339	-0.0621568	-0.0619383	-0.0315167	3386	0.0315167	8751	0.0241032	-0.0676617	-0.0165397	-0.0790489	0.0478776	-0.0182539	6065	0.0182539	6072	0.0784691	-0.0498344	-0.00521604	0.0877294	0.0220877	0.0266472	8969	-0.0266472	3168
	Ankle1	-0.0204095	-0.151498	-0.119913	-0.17351	-0.105205	-0.114107	932	0.114107	11205	-0.0245796	-0.00305377	-0.0454498	-0.142822	-0.0022802	-0.0436371	2736	0.0436371	9401	-0.00862622	-0.0896974	-0.0516824	-0.085592	-0.0415513	-0.0554299	2786	0.0554299	9351	0.0321673	-0.0711944	-0.0255462	0.0499626	-0.06342	-0.0156061	5875	0.0156061	6262
	Ankle2	0.0286828	-0.0400392	-0.0335871	-0.0242854	0.0393681	-0.00597216	7817	0.00597216	4320	-0.0392941	0.0584901	-0.00213294	-0.0156946	0.0413603	0.00854577	6776	-0.00854577	5361	0.0284841	-0.0915606	-0.00745781	-0.0344502	-0.0281873	-0.0266343	5145	0.0266343	6992	0.078152	-0.075609	-0.0363207	0.0301507	-0.0119228	-0.00310996	6914	0.00310996	5223
	Ankmy2	-0.0352841	-0.0202768	-0.0186966	-0.0726763	0.0520295	-0.0189809	5982	0.0189809	6155	-0.000273681	-0.0673782	0.000625736	-0.0481073	0.041286	-0.0147695	4563	0.0147695	7574	-0.0163384	0.0532803	0.00100084	0.0131819	0.0102731	0.0122795	9043	-0.0122795	3094	-0.0348428	0.0324092	-0.0305493	-0.0425243	-0.110493	-0.0372001	4294	0.0372001	7843
	Ankra2	-0.0033732	0.020567	-0.0406807	-0.060715	0.0584995	-0.00514048	7940	0.00514048	4197	0.0020594	0.0675572	-0.0031153	-0.0243577	0.10561	0.0295507	8621	-0.0295507	3516	0.0261414	-0.00102813	0.0372708	0.067161	-0.0541671	0.0150756	9240	-0.0150756	2897	-0.0400404	-0.13639	-0.0893554	-0.128969	-0.172111	-0.113373	1507	0.113373	10630
	Ankrd1	-0.0236598	-0.00683937	0.047714	0.0155912	-0.00357096	0.00584701	9268	-0.00584701	2869	-0.00990247	-0.127723	-0.143588	-0.0322163	-0.0693539	-0.0765567	1617	0.0765567	10520	-0.0145355	0.104424	0.132213	0.00916912	0.054007	0.0570556	10833	-0.0570556	1304	-0.00712394	0.114848	0.135357	0.06181	0.0572066	0.0724195	10552	-0.0724195	1585
	Ankrd10	-0.130361	-0.0977558	-0.0621572	-0.0888237	-0.133445	-0.102509	1150	0.102509	10987	-0.206718	-0.0702695	-0.173187	-0.129654	-0.183579	-0.152682	600	0.152682	11537	0.112043	0.0394954	0.128191	0.0261279	0.17989	0.0971493	11429	-0.0971493	708	0.109927	0.00631919	0.094112	0.0865836	0.101255	0.0796393	10716	-0.0796393	1421
	Ankrd11	-0.101394	-0.0986779	-0.100269	-0.0733687	-0.07491	-0.0897238	1420	0.0897238	10717	-0.188865	-0.00689561	-0.0513018	-0.0871445	-0.0833371	-0.0835088	1444	0.0835088	10693	0.0423633	-0.0723853	-0.0104894	-0.0861733	0.0171844	-0.0219001	5663	0.0219001	6474	0.192338	0.00838239	-0.0227175	0.164182	0.0827483	0.0849865	10838	-0.0849865	1299
	Ankrd12	0.122596	0.0038808	-0.0215488	-0.0116829	0.0892139	0.0364918	10971	-0.0364918	1166	0.0105273	-0.063992	-0.0861712	-0.0430957	0.105048	-0.0155367	4506	0.0155367	7631	0.0756579	0.099529	0.0896837	0.0694311	-0.0610543	0.0546495	10771	-0.0546495	1366	0.0482687	0.0177049	0.0372678	0.0125379	-0.132738	-0.00339165	6882	0.00339165	5255
	Ankrd13a	0.0457528	-0.0306478	-0.0450495	-0.0653784	0.076253	-0.00381397	8102	0.00381397	4035	-0.0564812	0.078947	0.00237675	-0.0644473	0.103463	0.0127717	7187	-0.0127717	4950	0.0632217	-0.115704	-0.0356057	-0.0577986	-0.070175	-0.0432123	3602	0.0432123	8535	0.0972818	-0.0864707	-0.031293	0.0805923	-0.0744077	-0.00285946	6935	0.00285946	5202
	Ankrd13b	0.0052343	-0.0307716	-0.0749038	-0.0539469	-0.00510844	-0.0318993	4493	0.0318993	7644	-0.00332762	0.0804389	-0.011065	-0.0352586	0.0468263	0.0155228	7435	-0.0155228	4702	0.0200837	-0.0789043	-0.0167119	0.0167673	0.0019975	-0.0113535	6804	0.0113535	5333	-0.00805681	-0.119409	-0.060529	-0.0260991	-0.131563	-0.0691314	2694	0.0691314	9443
	Ankrd13c	0.0136543	-0.0500018	-0.0550615	-0.0645606	-0.0849177	-0.0481775	3123	0.0481775	9014	-0.0743466	0.0127585	-0.0314749	-0.0733974	-0.0237919	-0.0380505	3019	0.0380505	9118	0.0404779	-0.0572142	0.00348562	0.00966945	-0.00375744	-0.00146774	7860	0.00146774	4277	0.11368	-0.0276933	-0.0185647	0.0158061	-0.0209451	0.0124565	8084	-0.0124565	4053
	Ankrd13d	0.0240018	0.0123845	-0.00276797	-0.0159291	0.0706419	0.0176662	10234	-0.0176662	1903	0.0282218	0.0376312	0.0307288	0.00369494	0.13968	0.0479914	9648	-0.0479914	2489	0.00310047	-0.00856293	-0.00917062	0.0551889	-0.0627066	-0.00443016	7543	0.00443016	4594	-0.026211	-0.0689525	-0.0598226	-0.0869461	-0.201608	-0.088708	2062	0.088708	10075
	Ankrd16	0.00894791	-0.0410439	-0.0244258	-0.0546801	-0.0498766	-0.0322157	4455	0.0322157	7682	-0.0382361	0.0418007	-0.0173233	-0.0437939	0.0415754	-0.00319543	5622	0.00319543	6515	0.0201802	-0.0553244	0.000285996	-0.0558432	-0.0512025	-0.0283808	4974	0.0283808	7163	0.0593105	-0.0763171	-0.00558198	0.0647718	-0.0733782	-0.006239	6668	0.006239	5469
	Ankrd17	-0.00756241	-0.0764829	-0.0723816	-0.0382172	-0.0395115	-0.0468311	3199	0.0468311	8938	-0.0472093	0.109097	-0.0393414	-0.0603013	-0.0958868	-0.0267284	3678	0.0267284	8459	0.00935159	-0.193717	-0.0143708	-0.0672894	0.050068	-0.0431916	3604	0.0431916	8533	0.0602234	-0.101415	-0.0126218	0.145282	0.103201	0.0389338	9550	-0.0389338	2587
	Ankrd2	-0.00388737	0.011457	-0.0187009	-0.0331139	0.033259	-0.00219724	8312	0.00219724	3825	-0.0277071	-0.0351239	-0.0171106	-0.0249732	-0.00113901	-0.0212108	4041	0.0212108	8096	0.027626	0.0441209	-0.00354576	-0.0215579	0.0369038	0.0167094	9371	-0.0167094	2766	0.0269594	0.0240039	0.0089831	0.00910377	-0.00706184	0.0123977	8076	-0.0123977	4061
	Ankrd22	0.0219404	-0.0436658	-0.00633438	-0.00871019	0.0251683	-0.00232035	8298	0.00232035	3839	0.0351444	0.135656	0.0169835	0.000819497	0.0746398	0.0526487	9855	-0.0526487	2282	-0.0339884	-0.230611	-0.0190773	-0.0523737	-0.0799572	-0.0832014	1572	0.0832014	10565	-0.00536207	-0.0961093	-0.0191824	0.0455314	-0.0563213	-0.0262887	5061	0.0262887	7076
	Ankrd23	-0.0109757	-0.00224629	0.0106101	0.0236967	0.043871	0.0129912	9919	-0.0129912	2218	-0.00667462	-0.000704016	0.00732761	0.00575495	-0.0317631	-0.00521184	5414	0.00521184	6723	-0.00323377	0.00295705	0.0173199	0.0177341	0.0538779	0.017731	9429	-0.017731	2708	-0.000640381	-0.00755208	-0.0194664	0.012788	0.0292337	0.00287255	7389	-0.00287255	4748
	Ankrd24	0.0164984	0.0151727	-0.030677	-0.04393	0.018852	-0.00481679	7980	0.00481679	4157	0.030599	-0.010559	0.0199131	-0.014473	0.078757	0.0208474	7927	-0.0208474	4210	0.000628042	0.0386996	0.00316196	0.0242843	-0.00635607	0.0120836	9034	-0.0120836	3103	-0.0390228	-0.0294061	-0.0802975	-0.0685706	-0.166443	-0.0767481	2428	0.0767481	9709
	Ankrd26	-0.0676687	-0.10939	-0.0502433	-0.0791048	0.0426437	-0.0527526	2819	0.0527526	9318	-0.0328855	-0.0458985	-0.0582092	-0.0968329	0.0320935	-0.0403465	2908	0.0403465	9229	-0.027436	-0.0321372	0.00926968	-0.0238128	-0.0518579	-0.0251948	5298	0.0251948	6839	-0.00459975	0.00234578	0.0280139	0.0684118	0.00278517	0.0193914	8536	-0.0193914	3601
	Ankrd27	0.0420126	-0.00969197	-0.0155016	-0.031427	0.014885	5.54109e-05	8612	-5.54109e-05	3525	0.0330886	0.0430542	0.0119105	-0.0273994	0.0661477	0.0253603	8284	-0.0253603	3853	0.0273988	-0.026762	0.0136916	0.0193695	0.0112716	0.00899391	8812	-0.00899391	3325	-0.0359909	-0.0922246	-0.0591927	-0.0248957	-0.136395	-0.0697397	2678	0.0697397	9459
	Ankrd28	0.0408035	-0.0230633	-0.0449906	-0.0226745	0.0252766	-0.00492965	7965	0.00492965	4172	0.028493	0.12222	-0.00549357	-0.0108597	0.0205081	0.0309735	8705	-0.0309735	3432	-0.0318801	-0.149181	-0.0251532	-0.110544	-0.0154366	-0.0664391	2219	0.0664391	9918	0.0288412	-0.129687	-0.0271285	0.0940189	-0.0370415	-0.0141993	6006	0.0141993	6131
	Ankrd29	-0.00249164	-0.0185397	-0.0986348	-0.0256596	-0.0445502	-0.0379752	3890	0.0379752	8247	-0.0581848	-0.171431	-0.130741	-0.0501304	-0.0899474	-0.100087	1137	0.100087	11000	0.0496105	0.149698	0.0465459	-0.0226204	0.0601039	0.0566675	10828	-0.0566675	1309	0.0456809	0.164246	0.078734	0.0893073	0.0687422	0.0893421	10910	-0.0893421	1227
	Ankrd33b	0.207802	0.218306	0.00876623	-0.0511384	0.22545	0.121837	11910	-0.121837	227	0.225572	0.412428	0.0794209	-0.019361	0.352681	0.210148	11876	-0.210148	261	0.00221089	-0.268832	-0.0293469	-0.0547149	-0.302992	-0.130735	685	0.130735	11452	-0.149951	-0.350674	-0.112194	-0.0083775	-0.28219	-0.180677	734	0.180677	11403
	Ankrd35	0.0244558	0.00276281	-0.016715	0.00147767	0.0300143	0.00839911	9505	-0.00839911	2632	0.017527	0.000312644	-0.0216629	0.0129983	-0.0201923	-0.00220344	5699	0.00220344	6438	0.0199523	0.0170351	0.026432	0.0361275	0.046873	0.029284	9974	-0.029284	2163	-0.0260696	-0.0181751	-0.00162916	-0.0537295	0.0125614	-0.0174084	5740	0.0174084	6397
	Ankrd37	-0.091405	-0.103841	-0.0200183	-0.0663941	-0.0266767	-0.0616671	2338	0.0616671	9799	-0.046582	0.0435798	-0.0725404	-0.0800496	0.0281615	-0.0254861	3776	0.0254861	8361	-0.0283691	-0.0998779	0.0523988	0.00567778	-0.0575263	-0.0255393	5266	0.0255393	6871	0.00140268	-0.0967034	0.0355499	0.0459325	-0.0544706	-0.0136578	6050	0.0136578	6087
	Ankrd39	0.0245251	-0.000980889	-0.0635908	-0.0542627	-0.00357236	-0.0195763	5897	0.0195763	6240	0.0243569	0.0578723	0.00241959	-0.0426994	0.104299	0.0292497	8600	-0.0292497	3537	0.00725353	-0.0355612	-0.00182049	0.0627492	-0.0715727	-0.00779033	7172	0.00779033	4965	-0.0202224	-0.10532	-0.0848233	-0.07304	-0.16998	-0.0906772	2000	0.0906772	10137
	Ankrd40	-0.00650756	-0.0314299	-0.0431516	-0.0609171	0.0410055	-0.0202001	5821	0.0202001	6316	-0.000807472	-0.0346199	-0.0326792	-0.0556832	0.135355	0.00231303	6126	-0.00231303	6011	-0.00687013	0.00409324	0.0152543	-0.0374134	-0.0953606	-0.0240593	5411	0.0240593	6726	0.000405675	0.00262002	-0.0137351	0.0450197	-0.175442	-0.0282264	4917	0.0282264	7220
	Ankrd42	-0.00367367	-0.0185582	-0.00715674	-0.00111585	-0.00205317	-0.00651153	7740	0.00651153	4397	0.00248526	0.00948505	-0.00318579	0.0166334	0.0383627	0.0127561	7184	-0.0127561	4953	-0.0299088	-0.037039	-0.0272669	-0.058848	-0.0445081	-0.0395142	3871	0.0395142	8266	0.0233678	-0.00681073	0.017165	0.0283309	-0.0280082	0.00680894	7683	-0.00680894	4454
	Ankrd44	-0.0029282	0.0277809	0.00046759	-0.0229983	0.0619247	0.0128494	9910	-0.0128494	2227	-0.0229138	-0.0222174	-0.0570824	-0.0369136	-0.062111	-0.0402476	2915	0.0402476	9222	0.0204358	0.0686226	0.0575932	0.0390204	0.120974	0.0613293	10924	-0.0613293	1213	0.00931203	-0.0210697	0.0377879	-0.00508595	0.0286773	0.00992431	7899	-0.00992431	4238
	Ankrd46	-0.0104605	-0.0387501	-0.0162833	-0.0310824	0.0552513	-0.00826499	7491	0.00826499	4646	0.00583094	-0.0438027	-0.00758718	-0.0180672	0.107743	0.00882336	6813	-0.00882336	5324	-0.0392256	0.019134	0.0121912	0.00105127	-0.0731566	-0.0160011	6302	0.0160011	5835	0.0134348	0.0135736	-0.0294709	-0.0157125	-0.110729	-0.0257807	5103	0.0257807	7034
	Ankrd49	0.00975753	-0.0425995	-0.0291373	-0.0145834	0.0832584	0.00133915	8753	-0.00133915	3384	-0.0409213	0.0505217	-0.00231227	-0.00417081	0.108672	0.0223579	8050	-0.0223579	4087	0.0216083	-0.0733574	-0.00422696	-0.0535767	-0.0759519	-0.0371009	4088	0.0371009	8049	0.0627719	-0.0721656	-0.0292108	0.0332147	-0.0552606	-0.0121301	6176	0.0121301	5961
	Ankrd50	0.0142979	-0.0594276	-0.0491322	-0.0347043	-0.0202158	-0.0298364	4711	0.0298364	7426	-0.0308659	0.0138926	-0.0388424	-0.0505123	-0.00423803	-0.0221132	3975	0.0221132	8162	0.00633113	-0.053303	0.0103094	-0.0520028	-0.0341639	-0.0245658	5368	0.0245658	6769	0.0736543	-0.0338735	0.00669625	0.0923032	-0.0137369	0.0250087	8882	-0.0250087	3255
	Ankrd52	0.0084074	-0.0477468	-0.0215715	-0.0255723	0.0604054	-0.00521554	7930	0.00521554	4207	-0.0417058	0.0429657	-0.007052	-0.0244893	0.0546866	0.00488104	6415	-0.00488104	5722	0.0230055	-0.0589423	-0.00973297	-0.0254573	-0.0616814	-0.0265617	5156	0.0265617	6981	0.0618652	-0.0622533	-0.00541897	0.0330655	0.00237823	0.00592733	7620	-0.00592733	4517
	Ankrd54	-0.00264481	-0.113196	-0.0531649	-0.0428406	-0.0839069	-0.0591506	2441	0.0591506	9696	-0.140292	0.0400785	-0.00449951	-0.0469469	-0.155797	-0.0614914	2050	0.0614914	10087	0.0970646	-0.120888	-0.0367539	-0.0673425	0.15808	0.00603196	8573	-0.00603196	3564	0.161105	-0.0702132	-0.0213871	0.0835789	0.11828	0.0542727	10105	-0.0542727	2032
	Ankrd55	0.0842931	0.0239269	-0.00689531	0.00829143	0.0794169	0.0378066	11011	-0.0378066	1126	0.0926908	0.0683685	0.0075891	0.0122313	0.115615	0.0592989	10111	-0.0592989	2026	0.0457922	-0.015241	-0.00218573	0.0133074	-0.0276743	0.00279971	8298	-0.00279971	3839	-0.109499	-0.109054	-0.0226166	-0.0317861	-0.131533	-0.0808978	2294	0.0808978	9843
	Ankrd6	-0.0109516	-0.0526848	-0.0652987	-0.0388745	-0.0772133	-0.0490046	3060	0.0490046	9077	-0.0440188	-0.0087616	-0.0502266	-0.0334352	-0.0181833	-0.0309251	3424	0.0309251	8713	0.0235249	-0.0179314	0.0156891	-0.00791493	-0.00986197	0.000701149	8083	-0.000701149	4054	0.0448739	-0.0144824	0.00457974	0.00693047	-0.012672	0.00584596	7611	-0.00584596	4526
	Ankrd61	0.0328492	-0.0157513	-0.0159386	-0.0153272	0.00646992	-0.00153959	8416	0.00153959	3721	-0.0314776	-0.00442685	-0.0055131	-0.0109225	-0.0914619	-0.0287604	3560	0.0287604	8577	0.0396128	0.00131745	0.00138996	0.011314	0.0838507	0.027497	9890	-0.027497	2247	0.0569901	0.00027566	-0.01957	-0.00972488	0.0795424	0.0215027	8675	-0.0215027	3462
	Ankrd9	0.0545222	0.0144405	0.0209534	-0.0424797	-0.0254713	0.00439301	9119	-0.00439301	3018	-0.0969715	-0.0442091	-0.00324031	-0.0384947	-0.0243944	-0.041462	2841	0.041462	9296	0.0898044	0.0418767	-0.0202548	-0.0145002	0.0394275	0.0272707	9878	-0.0272707	2259	0.152722	0.0384614	0.0527352	0.020548	-0.00631715	0.0516299	10018	-0.0516299	2119
	Anks1	0.00546345	-0.0312293	-0.000114229	-0.0188991	-0.028262	-0.0146082	6597	0.0146082	5540	-0.0436601	-0.0177336	-0.0158256	-0.0304153	-0.00554529	-0.022636	3947	0.022636	8190	0.0345071	-0.00488531	0.00264891	-0.00238142	0.00572999	0.00712385	8649	-0.00712385	3488	0.0493305	0.000519104	0.0186102	0.0498014	0.0121039	0.026073	8939	-0.026073	3198
	Anks1b	-0.052868	-0.016211	-0.102959	-0.0237739	NA	NA	12154	NA	12154	-0.0230977	-0.00828256	-0.0461705	-0.0183477	NA	NA	12154	NA	12154	-0.00823316	0.000247438	-0.0283295	0.00883076	NA	NA	12154	NA	12154	-0.00490273	0.00251188	-0.00889213	-0.00640269	NA	NA	12154	NA	12154
	Anks3	0.0125727	-0.024575	-0.0104984	-0.0280846	-0.0148523	-0.0130875	6792	0.0130875	5345	-0.0539788	0.0441945	-0.00749752	-0.0359518	-0.0115312	-0.012953	4718	0.012953	7419	0.0369968	-0.0498826	0.00347556	-0.0258452	-0.00371597	-0.00779428	7171	0.00779428	4966	0.0774995	-0.0670161	0.00224152	0.0473975	-0.00223743	0.011577	8017	-0.011577	4120
	Ankzf1	0.0186021	-0.0325342	0.00134675	0.00331086	0.0280554	0.00375619	9043	-0.00375619	3094	0.0109494	0.0706301	0.0324214	0.0140013	0.053008	0.0362021	9073	-0.0362021	3064	-0.00614589	-0.0825099	-0.0201799	0.00280298	-0.021355	-0.0254775	5272	0.0254775	6865	0.00560103	-0.103255	-0.0384159	-0.0258407	-0.0788451	-0.0481512	3649	0.0481512	8488
	Anln	-0.0588845	-0.234912	-0.185547	-0.246852	-0.151349	-0.175509	350	0.175509	11787	0.0151052	0.0704029	-0.0696359	-0.204337	0.0495029	-0.0277924	3621	0.0277924	8516	-0.0217651	-0.204284	-0.0693871	-0.110714	-0.114606	-0.104151	1042	0.104151	11095	-0.0841265	-0.205762	-0.0534048	0.0670093	-0.183968	-0.0920505	1974	0.0920505	10163
	Ano1	0.175742	0.112749	0.1082	0.0656733	0.223233	0.137119	11957	-0.137119	180	0.125876	-0.0473902	0.0587667	0.0670948	0.305984	0.102066	11056	-0.102066	1081	-0.0303502	0.0953017	0.00457935	-0.0103614	-0.210884	-0.030343	4771	0.030343	7366	0.0202416	0.0567159	0.00735954	-0.0143261	-0.281636	-0.0423289	3970	0.0423289	8167
	Ano10	0.0248933	0.00750981	-0.0103276	-0.0065381	0.0207262	0.00725272	9401	-0.00725272	2736	0.0366127	0.0494871	0.029936	0.00175984	0.101593	0.0438777	9462	-0.0438777	2675	-0.0343183	-0.0511742	-0.031138	-0.0114188	-0.0457385	-0.0347576	4302	0.0347576	7835	-0.0056272	-0.0584893	-0.0376508	-0.0154959	-0.144363	-0.0523253	3451	0.0523253	8686
	Ano4	0.00927689	-0.0172234	-0.030816	-0.0260967	0.0562764	-0.00171657	8384	0.00171657	3753	-0.014794	-0.0169979	-0.041407	-0.0300343	-0.0800815	-0.036663	3091	0.036663	9046	0.00194251	-0.0150286	0.00650975	-0.0166091	0.0733889	0.0100407	8888	-0.0100407	3249	0.0380571	0.0257574	0.0262417	0.0472606	0.13187	0.0538373	10091	-0.0538373	2046
	Ano6	0.101029	0.055396	-0.024425	-0.0173694	0.0811255	0.0391513	11065	-0.0391513	1072	0.0889766	0.0209612	-0.0137494	-0.062965	0.207099	0.0480646	9655	-0.0480646	2482	-0.00507212	0.0369694	0.0312856	0.102814	-0.164438	0.000311714	8045	-0.000311714	4092	-0.0347921	-0.051585	-0.0395999	-0.0284463	-0.178549	-0.0665944	2796	0.0665944	9341
	Ano8	0.0099221	-0.0294902	-0.0266123	-0.0444154	0.0269875	-0.0127217	6844	0.0127217	5293	0.0266127	0.0362891	-0.00484464	-0.0328173	0.0751716	0.0200823	7856	-0.0200823	4281	-0.0241481	-0.045907	-0.00684914	-0.0300611	-0.0497482	-0.0313427	4657	0.0313427	7480	-0.0114087	-0.0702253	-0.0163914	0.0134489	-0.133569	-0.0436291	3893	0.0436291	8244
	Ano9	0.0379216	-0.0956343	-0.0390234	-0.096554	0.0517409	-0.0283099	4865	0.0283099	7272	0.0497375	0.0819601	0.0265626	-0.0573321	0.137764	0.0477384	9639	-0.0477384	2498	-0.0107292	-0.115997	-0.0112187	-0.0329166	-0.0557596	-0.0453242	3431	0.0453242	8706	-0.0343155	-0.169554	-0.09543	-0.0379369	-0.220167	-0.111481	1545	0.111481	10592
	Anp32a	-0.439251	-0.0551227	-0.0601191	-0.0697017	0.134084	-0.0980221	1228	0.0980221	10909	-0.00892957	0.0638093	0.0124715	-0.0690612	0.244557	0.0485694	9679	-0.0485694	2458	-0.201862	-0.0919872	0.000254947	0.125419	-0.186903	-0.0710155	2014	0.0710155	10123	-0.359922	-0.129706	-0.123538	-0.140962	-0.262077	-0.203241	583	0.203241	11554
	Anp32b	-0.384726	-0.255816	-0.20841	-0.136054	-0.112666	-0.219535	165	0.219535	11972	-0.316243	0.12486	-0.127299	-0.122624	-0.116605	-0.111582	991	0.111582	11146	-0.12494	-0.334437	-0.0902838	-0.208878	-0.0649607	-0.1647	427	0.1647	11710	0.237882	-0.133191	0.0457801	0.222673	0.24033	0.122695	11313	-0.122695	824
	Anp32e	-0.359497	-0.165502	-0.151162	-0.147279	-0.113508	-0.18739	267	0.18739	11870	-0.278973	0.072356	-0.111882	-0.152944	-0.145345	-0.123358	840	0.123358	11297	-0.0240914	-0.167449	0.00365003	-0.0224088	0.101975	-0.0216649	5695	0.0216649	6442	0.0810999	-0.153305	-0.00805665	0.0664835	0.0895504	0.0151545	8274	-0.0151545	3863
	Anpep	0.100646	0.0173583	0.0817051	0.0483407	0.158957	0.0814015	11700	-0.0814015	437	0.0983263	0.115301	0.113081	0.0780664	0.260701	0.133095	11430	-0.133095	707	-0.119321	-0.25242	-0.185657	-0.418407	-0.299837	-0.255128	184	0.255128	11953	0.0771879	0.0311732	0.0898777	0.342692	-0.13106	0.081974	10782	-0.081974	1355
	Antxr1	0.00468296	-0.0461662	-0.10386	-0.0746798	-0.206298	-0.0852643	1526	0.0852643	10611	-0.166937	-0.358407	-0.227865	-0.234278	-0.336898	-0.264877	202	0.264877	11935	0.146845	0.324053	0.134363	0.159335	0.296596	0.212238	11917	-0.212238	220	0.145419	0.328544	0.154604	0.199703	0.257255	0.217105	11829	-0.217105	308
	Antxr2	-0.0125379	-0.032592	-0.0411615	-0.0561511	-0.0228921	-0.0330669	4370	0.0330669	7767	-0.0504795	-0.0729861	-0.0487405	-0.0599551	-0.0422134	-0.0548749	2280	0.0548749	9857	0.054761	0.0700906	0.04368	0.00445012	0.0627619	0.0471487	10600	-0.0471487	1537	0.0241522	0.0497112	-0.0142123	0.0141979	0.0144753	0.0176649	8427	-0.0176649	3710
	Anxa1	0.533072	0.293626	0.172375	0.221962	0.353323	0.314872	12127	-0.314872	10	0.666832	0.52112	0.375218	0.327973	0.457419	0.469712	12126	-0.469712	11	-0.232061	-0.332113	-0.146074	-0.298708	-0.429215	-0.287634	138	0.287634	11999	-0.316866	-0.453714	-0.378177	0.0142738	-0.30086	-0.287069	257	0.287069	11880
	Anxa11	0.108694	0.00864833	-0.0645171	-0.0458098	0.0295997	0.00732299	9407	-0.00732299	2730	-0.040741	-0.00838669	-0.0510669	-0.0583596	0.0635417	-0.0190025	4208	0.0190025	7929	0.10758	0.000695982	0.0049066	-0.0228912	-0.0516513	0.00772799	8702	-0.00772799	3435	0.105109	0.0146485	0.00268792	0.0395482	-0.0734573	0.0177073	8435	-0.0177073	3702
	Anxa2	0.567684	0.332669	0.207053	0.192953	0.319644	0.324	12130	-0.324	7	0.422977	0.198529	0.243455	0.291957	0.195948	0.270573	12007	-0.270573	130	-0.0105243	0.0196847	-0.0844764	-0.148909	-0.255053	-0.0958556	1212	0.0958556	10925	-0.0551535	-0.0870994	-0.181678	-0.126727	0.0650857	-0.0771145	2407	0.0771145	9730
	Anxa3	0.235199	0.0300292	-0.14603	-0.0322393	-0.0450438	0.00838292	9504	-0.00838292	2633	0.261221	0.0796461	-0.0502901	-0.0466566	-0.033293	0.0421255	9375	-0.0421255	2762	0.0843469	0.0670973	0.123809	-0.00242985	-0.0124981	0.0520651	10712	-0.0520651	1425	-0.252912	-0.205478	-0.259534	0.0205007	0.00336171	-0.138812	1140	0.138812	10997
	Anxa4	0.130984	0.0124275	0.00955619	-0.0524259	0.148032	0.0497148	11293	-0.0497148	844	0.164525	0.188066	0.129921	0.00300415	0.255583	0.14822	11572	-0.14822	565	-0.029189	-0.147216	0.0236108	0.16506	-0.178617	-0.0332701	4460	0.0332701	7677	-0.107515	-0.252652	-0.27711	-0.283022	-0.277438	-0.239548	403	0.239548	11734
	Anxa5	0.270227	0.114966	-0.0569445	0.0769295	0.125629	0.106162	11852	-0.106162	285	0.212211	0.0794759	-0.130733	0.0359242	-0.130588	0.0132581	7224	-0.0132581	4913	-0.0282082	0.00716602	0.113228	0.00739707	0.133024	0.0465213	10586	-0.0465213	1551	-0.0146794	-0.037511	0.021763	0.0552048	0.229539	0.0508633	9981	-0.0508633	2156
	Anxa6	-0.107999	-0.0366256	-0.07524	-0.0259296	-0.156849	-0.0805287	1661	0.0805287	10476	-0.0732401	-0.311222	-0.233967	-0.123617	-0.394751	-0.227359	285	0.227359	11852	0.054087	0.290282	0.178272	0.201776	0.396857	0.224255	11935	-0.224255	202	-0.0533201	0.282581	0.135738	0.0121569	0.302157	0.135863	11425	-0.135863	712
	Anxa7	0.314755	0.0828688	0.00422681	0.00431169	0.221357	0.125504	11925	-0.125504	212	0.259968	0.166152	0.0599951	0.0303562	0.210007	0.145296	11548	-0.145296	589	0.00430219	-0.11639	0.0063568	0.0615029	-0.200348	-0.0489151	3183	0.0489151	8954	-0.0816586	-0.150534	-0.123272	-0.133229	-0.0480809	-0.107355	1616	0.107355	10521
	Anxa8	0.146584	0.255078	0.156054	0.088888	0.0971741	0.148756	11991	-0.148756	146	0.159493	0.279417	0.188256	0.105715	0.109972	0.168571	11706	-0.168571	431	-0.189543	-0.322017	-0.238253	-0.294166	-0.205848	-0.249966	191	0.249966	11946	0.0952539	0.0572722	0.101646	0.238797	0.0116069	0.100915	11056	-0.100915	1081
	Aoc2	0.0472955	-0.0138168	-0.027066	-0.0389737	-0.0209797	-0.0107081	7141	0.0107081	4996	-0.00289934	0.0265226	-0.0222922	-0.0545413	-0.0835252	-0.0273471	3642	0.0273471	8495	0.0270636	-0.0294229	0.00336246	-0.0462458	0.099615	0.0108745	8942	-0.0108745	3195	0.0347777	-0.029384	0.0017699	0.0964714	0.071823	0.0350916	9375	-0.0350916	2762
	Aoc3	0.0326953	-0.0195952	0.0222509	-0.0236627	-0.0543839	-0.00853913	7458	0.00853913	4679	-0.0947322	-0.325249	-0.124154	-0.078436	-0.186207	-0.161756	539	0.161756	11598	0.0947208	0.304835	0.114646	0.0514896	0.16555	0.146248	11723	-0.146248	414	0.0944242	0.308066	0.114573	0.0934459	0.157988	0.153699	11541	-0.153699	596
	Aox1	0.0232387	0.0274485	0.000460904	-0.049026	-0.0292739	-0.00543036	7888	0.00543036	4249	0.0171472	0.00433415	0.00432549	-0.0380511	-0.0122645	-0.00490174	5445	0.00490174	6692	-0.00250417	0.026125	0.02765	0.0397471	0.0590121	0.030006	10013	-0.030006	2124	-0.00567047	-0.0208743	-0.0371969	-0.0521591	-0.0236313	-0.0279064	4940	0.0279064	7197
	Ap1ar	-0.0170101	-0.0715938	-0.0776497	-0.0661158	-0.0484506	-0.056164	2612	0.056164	9525	-0.0792253	0.0329478	-0.0269976	-0.0801204	0.0346905	-0.023741	3873	0.023741	8264	0.058286	-0.0738565	-0.0108392	-0.026755	-0.043299	-0.0192927	5950	0.0192927	6187	0.0766046	-0.0728593	-0.033448	0.0555513	-0.0644776	-0.0077258	6542	0.0077258	5595
	Ap1b1	-0.00327944	-0.0302754	-0.0446821	-0.001129	-0.0299396	-0.0218611	5600	0.0218611	6537	-0.0192654	0.118869	0.0267243	0.0167798	0.0764329	0.043908	9464	-0.043908	2673	0.0104768	-0.140811	-0.0501573	-0.000881179	-0.0650528	-0.0492851	3159	0.0492851	8978	0.0250904	-0.134665	-0.0657047	-0.0407931	-0.119624	-0.0671392	2773	0.0671392	9364
	Ap1g1	-0.00142476	-0.0230002	-0.0283835	-0.0553241	0.0672976	-0.008167	7507	0.008167	4630	-0.0234786	0.148242	0.0147057	-0.0338057	0.0859329	0.0383193	9182	-0.0383193	2955	-0.0155311	-0.166105	-0.0215291	-0.0657169	-0.0529088	-0.0643582	2321	0.0643582	9816	0.0464853	-0.154703	-0.0460494	0.0296158	-0.0378462	-0.0324996	4642	0.0324996	7495
	Ap1g2	0.0281238	-0.0202445	-0.0401854	-0.0179201	0.0253845	-0.00496833	7961	0.00496833	4176	0.0584651	0.114751	0.0646102	0.00146634	0.151211	0.0781008	10624	-0.0781008	1513	-0.0371339	-0.139118	-0.082895	-0.0313803	-0.106781	-0.0794618	1693	0.0794618	10444	-0.0395114	-0.123498	-0.0939638	-0.0148297	-0.221047	-0.0985699	1806	0.0985699	10331
	Ap1m1	-0.0139025	-0.0393165	-0.100287	-0.0811586	-0.0397282	-0.0548786	2681	0.0548786	9456	-0.0448074	0.0269715	-0.0558572	-0.0809204	0.0452933	-0.0218641	3989	0.0218641	8148	0.0359063	-0.0495598	-0.00392001	0.00906174	-0.029202	-0.00754274	7199	0.00754274	4938	0.0360707	-0.059565	-0.0201799	0.0190102	-0.0646328	-0.0178594	5699	0.0178594	6438
	Ap1m2	0.0216605	-0.0314722	-0.0551122	-0.0534733	0.105256	-0.0026282	8248	0.0026282	3889	0.0526193	0.218336	0.107715	-0.00454815	0.29314	0.133452	11436	-0.133452	701	-0.0335374	-0.273159	-0.112761	-0.028677	-0.219399	-0.133507	656	0.133507	11481	-0.0345285	-0.217404	-0.166619	-0.0667509	-0.3455	-0.166161	849	0.166161	11288
	Ap1s1	-0.0891487	-0.0248331	-0.115303	-0.0873781	0.0427506	-0.0547824	2692	0.0547824	9445	0.00161225	0.199528	0.0806725	-0.0315297	0.179153	0.0858872	10786	-0.0858872	1351	-0.0410661	-0.198395	-0.0901604	-0.0149907	-0.143873	-0.0976971	1167	0.0976971	10970	-0.0767751	-0.252728	-0.209337	-0.0720137	-0.245726	-0.171316	810	0.171316	11327
	Ap1s2	-0.0167418	-0.0485564	-0.0393294	-0.0393734	-0.0768899	-0.0441782	3386	0.0441782	8751	-0.0930606	-0.0770606	-0.0731268	-0.0495713	-0.0429265	-0.0671492	1879	0.0671492	10258	0.0745467	0.0421847	0.0391458	-0.0307283	0.0134698	0.0277237	9904	-0.0277237	2233	0.0972014	0.0593873	0.0524892	0.0758218	0.0221342	0.0614068	10301	-0.0614068	1836
	Ap1s3	0.049779	-0.0634921	-0.0539744	-0.0172534	-0.0237658	-0.0217413	5610	0.0217413	6527	0.0360862	0.0542367	0.00333714	0.0131182	0.0770823	0.0367721	9109	-0.0367721	3028	0.0195307	-0.115327	-0.0384362	-0.127275	-0.136584	-0.0796184	1687	0.0796184	10450	-0.0399539	-0.0453039	-0.0387122	0.0790348	-0.0141671	-0.0118205	6199	0.0118205	5938
	Ap2a1	0.021485	-0.0138884	-0.0740609	-0.0756213	0.0295455	-0.022508	5531	0.022508	6606	0.00440519	0.104214	-0.0191179	-0.0537874	0.0434311	0.015829	7465	-0.015829	4672	0.0254324	-0.0674421	0.0307817	0.0361645	0.0575828	0.0165038	9358	-0.0165038	2779	-0.00608433	-0.18081	-0.0953551	-0.0744323	-0.13672	-0.0986804	1803	0.0986804	10334
	Ap2a2	-0.0228983	-0.0772774	-0.0812413	-0.071536	-0.194553	-0.0895011	1425	0.0895011	10712	-0.124478	-0.010217	-0.0457877	-0.0798086	-0.0805475	-0.0681678	1845	0.0681678	10292	0.0795268	-0.0397098	0.00167719	-0.044289	0.0255876	0.00455855	8447	-0.00455855	3690	0.118601	-0.0256047	-0.0159258	0.0850283	-0.0153658	0.0293466	9096	-0.0293466	3041
	Ap2b1	0.0370729	-0.0236106	-0.0747199	-0.028243	0.0607271	-0.00575471	7846	0.00575471	4291	0.0209718	0.120353	0.00156012	-0.011382	0.171871	0.0606748	10165	-0.0606748	1972	-0.0382914	-0.144142	-0.0377034	-0.0655081	-0.177111	-0.0925512	1287	0.0925512	10850	0.0395615	-0.127641	-0.0684497	0.0380837	-0.10287	-0.044263	3860	0.044263	8277
	Ap2m1	-0.199732	-0.0345278	-0.0756569	-0.0668948	-0.112336	-0.0978295	1229	0.0978295	10908	-0.167765	-0.116661	-0.121971	-0.0757366	-0.155393	-0.127505	803	0.127505	11334	-0.0101258	0.0758521	0.0451004	-0.000486344	0.125208	0.0471097	10599	-0.0471097	1538	0.071371	0.099613	0.0759974	0.0123433	0.145889	0.0810427	10761	-0.0810427	1376
	Ap2s1	-0.149283	-0.0290027	-0.179623	-0.0817458	0.0216017	-0.0836106	1567	0.0836106	10570	0.0493942	0.231271	0.0442794	-0.0333034	0.198507	0.0980297	11004	-0.0980297	1133	-0.0382992	-0.20622	-0.0972479	0.102861	-0.109471	-0.0696756	2070	0.0696756	10067	-0.241143	-0.305702	-0.205319	-0.191142	-0.321008	-0.252863	352	0.252863	11785
	Ap3b1	0.0159766	-0.0326184	-0.0258277	-0.0579429	-0.0457528	-0.029233	4769	0.029233	7368	-0.00789762	0.0841938	0.0124197	-0.0426301	0.00292883	0.00980292	6900	-0.00980292	5237	0.0136386	-0.102298	-0.0139259	0.0194975	0.0113282	-0.0143519	6485	0.0143519	5652	0.0215802	-0.117193	-0.0512747	-0.0268766	-0.0565772	-0.0460683	3758	0.0460683	8379
	Ap3d1	0.0441203	-0.0185504	-0.02649	-0.0526246	0.000984558	-0.010512	7173	0.010512	4964	0.0443936	0.105791	0.0270307	-0.0263554	0.0690661	0.0439853	9468	-0.0439853	2669	-0.0158809	-0.134941	-0.0248164	0.00156394	-0.0712014	-0.0490552	3175	0.0490552	8962	-0.0120938	-0.121995	-0.0609391	-0.0396197	-0.093113	-0.0655521	2833	0.0655521	9304
	Ap3m1	-0.00664892	-0.0167443	-0.0568364	-0.0395616	-0.032028	-0.0303638	4646	0.0303638	7491	0.0174114	0.0575513	0.00940303	-0.0171795	0.124799	0.038397	9191	-0.038397	2946	-0.0228418	-0.0711283	-0.000345757	-0.00873225	-0.117169	-0.0440434	3526	0.0440434	8611	-0.0132239	-0.0862534	-0.0892724	-0.0203212	-0.195738	-0.0809617	2293	0.0809617	9844
	Ap3m2	0.0211103	0.0127433	0.00227086	-0.0226644	0.0265901	0.00801003	9459	-0.00801003	2678	0.0340121	0.0441358	0.0423551	-0.00251699	0.0880179	0.0412008	9331	-0.0412008	2806	0.00250475	-0.0224918	0.012262	0.0170644	-0.0448892	-0.00710997	7254	0.00710997	4883	-0.0327622	-0.0630882	-0.0917733	-0.0575617	-0.112915	-0.07162	2606	0.07162	9531
	Ap3s1	-0.0890474	-0.00534858	-0.119605	-0.0748346	0.0689571	-0.0439758	3400	0.0439758	8737	0.0248741	0.227699	0.0261017	-0.0286378	0.217121	0.0934317	10924	-0.0934317	1213	-0.0614411	-0.238258	-0.0396199	0.0719209	-0.163404	-0.0861605	1478	0.0861605	10659	-0.104527	-0.234849	-0.170822	-0.151425	-0.24016	-0.180357	738	0.180357	11399
	Ap3s2	0.00219719	-0.0672569	-0.0449406	-0.063459	-0.0129484	-0.0372815	3967	0.0372815	8170	0.0260917	0.0891162	0.00816027	-0.033412	0.139638	0.0459188	9555	-0.0459188	2582	-0.00848065	-0.125053	-0.0135243	0.00292176	-0.102524	-0.049332	3152	0.049332	8985	-0.0345428	-0.151569	-0.0656754	-0.0558559	-0.232584	-0.108045	1601	0.108045	10536
	Ap4b1	0.0123739	-0.0177962	-0.0148313	-0.0114005	0.0189256	-0.0025457	8264	0.0025457	3873	-0.019027	0.0400964	-0.0112724	0.00636221	0.0100447	0.00524079	6448	-0.00524079	5689	0.0142766	-0.038822	0.0181285	-0.0173564	0.0330341	0.00185214	8208	-0.00185214	3929	0.0289591	-0.0681744	-0.0187701	-0.00660753	-0.0366951	-0.0202576	5502	0.0202576	6635
	Ap4e1	0.020757	-0.00739432	-0.0224145	-0.0438652	-0.0184389	-0.0142712	6631	0.0142712	5506	-0.0228042	0.0555011	-0.00476476	-0.0333243	0.0378751	0.00649659	6575	-0.00649659	5562	0.0216984	-0.0588605	-0.0132151	-0.03235	-0.0537489	-0.0272952	5074	0.0272952	7063	0.0374517	-0.0632622	-0.00632202	0.0192384	-0.057589	-0.0140966	6014	0.0140966	6123
	Ap4m1	0.0127859	-0.0443714	-0.0526934	-0.0394552	0.00554126	-0.0236386	5387	0.0236386	6750	-0.0247792	0.173216	0.020949	-0.0222987	0.0595272	0.0413229	9338	-0.0413229	2799	0.0609925	-0.160676	-0.0230504	-0.0216911	-0.0620088	-0.0412868	3733	0.0412868	8404	-0.00205737	-0.245519	-0.0916027	0.00184171	-0.111333	-0.089734	2030	0.089734	10107
	Ap4s1	-0.00259791	-0.0669341	-0.0803076	-0.0461165	0.015135	-0.0361642	4078	0.0361642	8059	-0.0346936	0.0198601	-0.0662021	-0.0668338	0.0874523	-0.0120834	4794	0.0120834	7343	-0.0328166	-0.110955	-0.0437941	-0.170077	-0.169342	-0.105397	1019	0.105397	11118	0.0868126	-0.0101776	0.0624195	0.220899	-0.00771223	0.0704483	10505	-0.0704483	1632
	Apaf1	0.0340678	-0.0982163	-0.0337438	-0.0396417	-0.042469	-0.0360006	4093	0.0360006	8044	0.01908	0.00518188	-0.0172911	-0.0422064	0.0254714	-0.00195285	5731	0.00195285	6406	-0.00674055	-0.0748906	0.00117036	-0.0309824	-0.0585785	-0.0340043	4382	0.0340043	7755	0.0013701	-0.033688	-0.0127585	0.0469472	-0.055618	-0.0107495	6305	0.0107495	5832
	Apba3	0.0408699	-0.0205731	-0.036085	-0.0430203	0.0351245	-0.0047368	7990	0.0047368	4147	-0.0969374	0.0715932	0.0119101	-0.0294756	0.115669	0.0145519	7342	-0.0145519	4795	0.0830905	-0.0954089	-0.0406061	-0.0428842	-0.0889055	-0.0369428	4106	0.0369428	8031	0.167889	-0.0743724	-0.028045	0.0238934	-0.133213	-0.00876946	6468	0.00876946	5669
	Apbb1	-0.0157254	0.0234054	-0.0210253	-0.0125449	-0.0220278	-0.00958361	7306	0.00958361	4831	-0.0311773	-0.129137	-0.108708	-0.04774	-0.0127615	-0.0659048	1910	0.0659048	10227	0.0117051	0.147614	0.0995643	0.0565389	0.0237286	0.0678303	11045	-0.0678303	1092	0.0282849	0.10797	0.0635375	0.0138315	-0.0250376	0.0377172	9501	-0.0377172	2636
	Apbb1ip	0.00517689	0.000844928	-0.0312253	-0.0160892	-0.0356946	-0.0153974	6496	0.0153974	5641	-0.0384496	-0.0907987	-0.0862136	-0.039474	-0.0474315	-0.0604735	2094	0.0604735	10043	0.0395968	0.0845284	0.0593621	-0.010387	0.0423302	0.0430861	10479	-0.0430861	1658	0.0370465	0.0892358	0.0644653	0.0514072	0.00700514	0.049832	9945	-0.049832	2192
	Apbb2	-0.00820136	-0.0244531	-0.0532365	-0.0720779	-0.0333956	-0.0382729	3860	0.0382729	8277	-0.0316239	-0.0807053	-0.0525748	-0.0788092	0.0935876	-0.0300251	3472	0.0300251	8665	-0.00277902	0.089698	0.0297071	-0.00922991	-0.137934	-0.00610747	7362	0.00610747	4775	0.0528138	0.0377735	0.00772293	0.0662629	-0.0791884	0.0170769	8394	-0.0170769	3743
	Apc	0.140592	0.0751475	-0.00962581	-0.0505446	0.109222	0.0529581	11360	-0.0529581	777	0.146645	0.255648	0.0757376	0.0525182	0.279386	0.161987	11668	-0.161987	469	0.0968139	-0.125083	-0.00659408	0.221821	-0.105854	0.0162209	9338	-0.0162209	2799	-0.192078	-0.340059	-0.145859	-0.439777	-0.397762	-0.303107	232	0.303107	11905
	Apeh	0.0204487	0.00464119	-0.0565795	-0.0384131	0.0490175	-0.00417705	8060	0.00417705	4077	0.0219405	0.0883446	0.0215694	-0.0218467	0.103379	0.0426775	9406	-0.0426775	2731	0.017573	-0.0847398	-0.0217728	0.0267934	-0.0577621	-0.0239817	5421	0.0239817	6716	-0.0372981	-0.110406	-0.0948669	-0.0550475	-0.12335	-0.0841937	2188	0.0841937	9949
	Apex1	-0.349404	-0.143969	-0.226523	-0.0882979	-0.0875091	-0.179141	319	0.179141	11818	-0.220987	0.14056	-0.0842965	-0.0865151	-0.102018	-0.0706512	1771	0.0706512	10366	-0.0757886	-0.252121	-0.0402682	-0.0620667	0.0671998	-0.0726089	1949	0.0726089	10188	0.0552823	-0.176647	-0.104252	0.0863555	0.0491555	-0.0180212	5690	0.0180212	6447
	Apex2	0.000973812	-0.0707789	-0.0415942	-0.0411542	-0.111666	-0.0528438	2811	0.0528438	9326	-0.0732197	-0.0339362	-0.0919567	-0.0759936	-0.197804	-0.094582	1218	0.094582	10919	0.0568836	-0.0054437	0.0509625	0.0136952	0.169641	0.0571477	10837	-0.0571477	1300	0.0855785	6.88156e-05	0.0545151	0.0600857	0.154144	0.0708785	10518	-0.0708785	1619
	Aph1a	0.0301616	-0.0129162	-0.133139	-0.0253161	0.138167	-0.000608653	8534	0.000608653	3603	0.124002	0.0760731	0.0560562	0.0250521	0.325822	0.121401	11294	-0.121401	843	-0.0535853	-0.0735111	-0.113068	0.00645734	-0.272148	-0.101171	1098	0.101171	11039	-0.144319	-0.107238	-0.159339	-0.127233	-0.363544	-0.180335	739	0.180335	11398
	Aph1b	-0.0184257	-0.00881122	0.000573671	-0.0511729	-0.0474035	-0.0250479	5228	0.0250479	6909	-0.00707143	-0.00887582	0.0012569	-0.0418686	0.024538	-0.00640418	5291	0.00640418	6846	0.00426496	0.0228786	0.0157578	0.00560082	-0.00250697	0.00919905	8832	-0.00919905	3305	-0.0161012	-0.0304367	-0.0211066	-0.0232802	-0.0833606	-0.0348571	4459	0.0348571	7678
	Aph1c	0.0765043	0.0831424	-0.00635676	0.0102446	0.12674	0.058055	11442	-0.058055	695	0.0669443	0.13528	0.0361259	0.0369469	0.196694	0.0943983	10936	-0.0943983	1201	0.00066991	-0.0211366	0.0290172	0.0683494	-0.0692821	0.00152356	8166	-0.00152356	3971	-0.0352409	-0.18267	-0.102259	-0.128869	-0.241751	-0.138158	1152	0.138158	10985
	Api5	-0.0422119	-0.0938854	-0.0602591	-0.0492634	-0.0934311	-0.0678102	2084	0.0678102	10053	-0.220423	0.0129044	-0.0341036	-0.0483814	-0.180049	-0.0940104	1230	0.0940104	10907	0.12314	-0.0908333	-0.00848465	-0.0648887	0.115595	0.0149056	9228	-0.0149056	2909	0.24031	-0.02255	-0.0137689	0.0751426	0.180321	0.0918909	10943	-0.0918909	1194
	Apip	-0.0437635	-0.0543374	-0.0985476	-0.0629971	-0.0644144	-0.064812	2215	0.064812	9922	-0.0326649	0.0368684	0.00389947	-0.0606614	0.0635583	0.00219997	6119	-0.00219997	6018	0.00359771	-0.0904555	-0.0739869	-0.0100427	-0.0697793	-0.0481334	3234	0.0481334	8903	-0.0156966	-0.0624783	-0.0566421	-0.00217184	-0.108634	-0.0491245	3596	0.0491245	8541
	Apitd1	-0.128227	-0.097949	-0.212812	-0.238429	-0.0217438	-0.139832	627	0.139832	11510	-0.0105985	0.133768	-0.0495176	-0.18743	0.160297	0.00930369	6853	-0.00930369	5284	-0.0598788	-0.128737	-0.0784451	-0.0616951	-0.0826647	-0.0822841	1601	0.0822841	10536	-0.103935	-0.272142	-0.115989	-0.00452385	-0.311271	-0.161572	896	0.161572	11241
	Aplf	-0.0151848	-0.0480878	-0.0323554	-0.0418394	0.0056045	-0.0263726	5080	0.0263726	7057	-0.00910953	0.0234324	-0.00603552	-0.0290267	0.0365211	0.00315636	6237	-0.00315636	5900	-0.0149145	-0.0598856	-0.0195565	-0.036716	-0.00304397	-0.0268233	5126	0.0268233	7011	0.0168181	-0.0520049	-0.0182113	0.0139472	-0.0350239	-0.014895	5926	0.014895	6211
	Apln	0.0279639	-0.068989	-0.0354583	0.000343096	-0.0195585	-0.0191398	5955	0.0191398	6182	-0.0132882	0.00967638	-0.01961	-0.0103034	0.00909513	-0.00488602	5446	0.00488602	6691	0.0128558	-0.075564	-0.00163465	-0.0225124	-0.0297	-0.023311	5501	0.023311	6636	0.0313107	-0.0224685	0.0020927	0.0350644	-0.0292171	0.00335645	7422	-0.00335645	4715
	Aplp1	0.00685829	-0.0105289	-0.00357397	-0.0542802	-0.0543666	-0.0231783	5443	0.0231783	6694	-0.148349	-0.108709	-0.0967399	-0.110968	-0.178375	-0.128628	789	0.128628	11348	0.126711	0.100672	0.0688961	0.066834	0.16025	0.104673	11490	-0.104673	647	0.142562	0.0962956	0.0872511	0.0823158	0.187119	0.119109	11275	-0.119109	862
	Aplp2	-0.243352	-0.129672	-0.00424469	-0.00969133	-0.181064	-0.113605	941	0.113605	11196	-0.42613	-0.472475	-0.300878	-0.104537	-0.418837	-0.344572	116	0.344572	12021	0.194985	0.385095	0.267692	0.0341743	0.390995	0.254588	11983	-0.254588	154	0.28987	0.433711	0.261627	0.168802	0.403376	0.311477	12001	-0.311477	136
	Apoa1	-0.0124445	0.00376219	-0.0302473	0.0035173	0.0388057	0.000678676	8673	-0.000678676	3464	-0.0118408	-0.00910689	-0.00754963	-0.00376276	0.0339013	0.000328248	5957	-0.000328248	6180	0.0103437	0.00520128	-0.0130273	-0.0412733	-0.0425134	-0.0162538	6273	0.0162538	5864	-0.00520673	0.0145646	-0.0143626	0.0598905	-0.037636	0.00344997	7431	-0.00344997	4706
	Apoa1bp	-0.0798495	0.0435476	-0.0956365	-0.0147084	0.040203	-0.0212888	5669	0.0212888	6468	0.0831776	0.222932	0.0610731	0.0291968	0.133717	0.106019	11109	-0.106019	1028	-0.0558005	-0.180809	-0.0282689	0.0416263	-0.0619227	-0.0570349	2698	0.0570349	9439	-0.2045	-0.246123	-0.214071	-0.146744	-0.229063	-0.2081	553	0.2081	11584
	Apobec1	-0.104257	-0.0730852	-0.111239	-0.12244	-0.19051	-0.120306	846	0.120306	11291	-0.220303	-0.202605	-0.140984	-0.214098	-0.144672	-0.184532	431	0.184532	11706	0.149467	0.174089	0.0700761	0.113581	0.103427	0.122128	11603	-0.122128	534	0.150633	0.165996	0.0733478	0.158806	0.0633137	0.122419	11311	-0.122419	826
	Apobec2	-0.0220945	-0.00177462	0.00775921	-0.00212009	0.0251455	0.00138309	8760	-0.00138309	3377	-0.00386485	-0.00650259	0.0196749	0.00588229	0.05959	0.0149559	7382	-0.0149559	4755	-0.00464413	0.00382436	-0.0344537	-0.0461217	-0.0774248	-0.031764	4620	0.031764	7517	-0.0157342	0.009931	0.0080688	0.0291007	-0.0156187	0.00314951	7403	-0.00314951	4734
	Apobec3	-0.123872	-0.0204885	-0.0975059	-0.0261045	0.220193	-0.00955554	7310	0.00955554	4827	-0.0430633	-0.0326516	-0.00340331	-0.00728092	0.302327	0.0431856	9425	-0.0431856	2712	-0.00372145	-0.05424	-0.0558889	-0.0754519	-0.282651	-0.0943907	1250	0.0943907	10887	-0.0614834	0.0546372	-0.0596823	0.0413283	-0.158103	-0.0366606	4328	0.0366606	7809
[truncated: 11,407 more rows]

## Sheet: Supplementary Data 7
Supplementary Data 7. Correlation of the RNA-based features with the four distinct differentiation status in the mouse mammary epithelium.
[truncated: 22,550 more rows]

[truncated: 4 more sheets: Supplementary Data 8, Supplementary Data 9, Supplementary Data 10, Supplementary Data 11]
